# Supplementary material for: The impact of sustainable public procurement on corporate ESG performance—The Chinese evidence
Source: PLoS One. 2023 Oct 19;18(10):e0292286. doi: 10.1371/journal.pone.0292286 (PMC10586645; doi:10.1371/journal.pone.0292286)
Supplement: S1 Dataset — (XLS) [file pone.0292286.s001.xls]

## Sheet: Sheet1
year	tobinq	profit	esg	age	ass_lia	cash_ratio	big_ratio	ind_ratio	spp	ind	_est_m2	_est_m3	_est_m4	_est_m5	_est_m1
2015		0.0354702	7	1		0.295929	30.08	0.375	0.926829	J67	1	0	0	0	1
2015	3.36729	0.00286603	6	6	0.172872	0.155852	26.36	0.3	0.926829	C34	1	1	1	1	1
2015	3.42507	0.0298941	6	7	0.445479	0.092464	22.31	0.333333	0.926829	M74	1	1	1	1	1
2015	2.09105	0.053546	6	23	0.436776	0.175213	30.36	0.333333	0.926829	G54	1	1	1	1	1
2015		0.0692215	6	5		0.175689	37.58	0.333333	0.926829	C38	1	0	0	0	1
2015	3.68522	0.0459721	6	9	0.517863	0.080644	23.59	0.461538	0.926829	C38	1	1	1	1	1
2015	1.65868	0.0105916	8	17	0.59952	0.055228	27.06	0.333333	0.926829	C29	1	1	1	1	1
2015	2.10754	0.0827215	7	23	0.52854	0.107305	45.61	0.4	0.926829	K70	1	1	1	1	1
2015	3.00543	0.0325798	6	23	0.483997	0.133465	48	0.307692	0.926829	G54	1	1	1	1	1
2015	2.98194	0.0264344	8	20	0.572482	0.100951	50.75	0.5	0.926829	S90	1	1	1	1	1
2015	2.25326	0.0449861	6	5	0.42303	0.029526	14.87	0.428571	0.926829	C29	1	1	1	1	1
2015	1.56556	0.031688	7	24	0.62387	0.136247	12.13	0.3	0.926829	K70	1	1	1	1	1
2015	2.20695	0.0367805	8	23	0.528369	0.106924	20.07	0.363636	0.926829	D45	1	1	1	1	1
2015	1.61335	0.0938063	8	22	0.648726	0.149385	47.35	0.4	0.926829	C34	1	1	1	1	1
2015	4.34333	0.0540403	6	23	0.235908	0.158481	38.54	0.333333	0.926829	G54	1	1	1	1	1
2015	1.22527	0.0117205	7	23	0.842161	0.110784	56.52	0.470588	0.926829	K70	1	1	1	1	1
2015	4.88323	-0.00527117	5	24	0.066819	0.037273	24.84	0.333333	0.926829	E48	1	1	1	1	1
2015	4.54287	0.0637423	7	22	0.204832	0.081558	19.59	0.461538	0.926829	F52	1	1	1	1	1
2015		0.0545664	7	1		0.108885	20.14	0.375	0.926829	F51	1	0	0	0	1
2015	1.06529	0.0100714	7	20	0.831522	0.072365	38.22	0.363636	0.926829	K70	1	1	1	1	1
2015	4.15965	0.0277754	6	22	0.433589	0.015377	58.43	0.375	0.926829	G54	1	1	1	1	1
2015	1.55629	-0.00455346	6	18	0.621197	0.235965	54.37	0.363636	0.926829	C37	1	1	1	1	1
2015	3.55077	0.00814066	7	24	0.559983	0.137734	32.83	0.428571	0.926829	F51	1	1	1	1	1
2015	2.98006	-0.0621026	8	8	0.553672	0.165148	50.38	0.4	0.926829	C18	1	1	1	1	1
2015	1.71634	0.0692064	6	12	0.335835	0.185546	18.2	0.428571	0.926829	C38	1	1	1	1	1
2015	2.22386	0.0171606	8	23	0.346323	0.372143	48.05	0.333333	0.926829	C34	1	1	1	1	1
2015	3.87096	0.116064	8	6	0.173554	0.371865	29.67	0.333333	0.926829	C27	1	1	1	1	1
2015	1.98501	0.0544244	6	6	0.368769	0.045937	8.33	0.363636	0.926829	C38	1	1	1	1	1
2015		0.0828411	6	1		0.191794	63	0.375	0.926829	G56	1	0	0	0	1
2015	2.73225	0.0646788	7	9	0.68764	0.404944	53.14	0.333333	0.926829	M74	1	1	1	1	1
2015	2.62233	0.0560132	7	22	0.348355	0.236661	19.21	0.333333	0.926829	C35	1	1	1	1	1
2015	6.97226	0.0194368	6	19	0.187925	0.419525	54.37	0.375	0.926829	R86	1	1	1	1	1
2015	1.59034	0.026637	9	23	0.486013	0.058804	49.37	0.444444	0.926829	K70	1	1	1	1	1
2015	2.25941	0.0295302	7	19	0.533884	0.261813	31.82	0.3125	0.926829	C14	1	1	1	1	1
2015		0.0883493	6	4		0.12368	10.8	0.428571	0.926829	C35	1	0	0	0	1
2015	1.48178	0.11712	7	23	0.28143	0.038449	50.56	0.428571	0.926829	C25	1	1	1	1	1
2015	1.26345	0.0239208	6	22	0.731488	0.175564	43.46	0.375	0.926829	E48	1	1	1	1	1
2015	4.71501	0.0109461	5	19	0.443835	0.186747	29.21	0.5	0.926829	C37	1	1	1	1	1
2015	1.58061	0.00590564	7	19	0.77637	0.025691	34.48	0.333333	0.926829	K70	1	1	1	1	1
2015	1.18867	0.0257883	8	19	0.807617	0.046395	38.61	0.363636	0.926829	G56	1	1	1	1	1
2015	2.43972	0.0432101	5	6	0.757684	0.104371	28.19	0.4	0.926829	C39	1	1	1	1	1
2015	1.46606	0.0298736	8	11	0.693875	0.20467	54.82	0.333333	0.926829	C34	1	1	1	1	1
2015		0.0736372	4	1		0.324194	50.8996	0.333333	0.926829	C27	1	0	0	0	1
2015	2.24552	0.0404566	9	23	0.690369	0.037035	56.42	0.444444	0.926829	K70	1	1	1	1	1
2015	2.2372	0.0875962	7	23	0.235257	0.251336	45.12	0.352941	0.926829	I63	1	1	1	1	1
2015	3.14183	0.0431034	7	5	0.608585	0.061405	49.87	0.5	0.926829	E48	1	1	1	1	1
2015	7.00971	0.0259389	7	18	0.10481	0.558165	26.45	0.416667	0.926829	C39	1	1	1	1	1
2015	1.06768	0.0508898	8	23	0.401155	0.133201	51.12	0.363636	0.926829	D45	1	1	1	1	1
2015		0.0473367	7	1		0.374628	29.92	0.363636	0.926829	I65	1	0	0	0	1
2015	1.64335	0.0390315	7	7	0.298121	0.059534	36.22	0.333333	0.926829	C36	1	1	1	1	1
2015	0.832524	0.0169577	8	14	0.619634	0.035437	62.54	0.444444	0.926829	I63	1	1	1	1	1
2015	1.56666	0.0578825	6	6	0.255964	0.04713	62.52	0.333333	0.926829	C38	1	1	1	1	1
2015	9.19889	0.0525769	7	5	0.147462	0.483297	19.83	0.333333	0.926829	I65	1	1	1	1	1
2015	8.64822	0.125156	7	23	0.433262	0.311228	40.68	0.333333	0.926829	F51	1	1	1	1	1
2015		0.0330891	6	19		0.519813	46.18	0.333333	0.926829	J67	1	0	0	0	1
2015	1.76935	0.0381966	8	24	0.378673	0.171938	19.82	0.454545	0.926829	G54	1	1	1	1	1
2015	2.98109	0.0972951	7	5	0.274288	0.218158	60.63	0.333333	0.926829	C35	1	1	1	1	1
2015	1.51287	0.0271581	6	22	0.632108	0.098673	23.38	0.538462	0.926829	E48	1	1	1	1	1
2015	1.1189	0.00329046	6	19	0.732524	0.039612	28.83	0.384615	0.926829	C35	1	1	1	1	1
2015	2.32774	0.0892321	7	7	0.369612	0.048203	51.43	0.444444	0.926829	C29	1	1	1	1	1
2015	5.72194	0.101303	6	12	0.167006	0.312468	18.7	0.5	0.926829	C27	1	1	1	1	1
2015		0.0393096	7	7		0.422808	29.68	0.416667	0.926829	J67	1	0	0	0	1
2015	5.55049	-0.12255	5	23	0.573177	0.101587	5.87	0.363636	0.926829	K70	1	1	1	1	1
2015	2.17276	-0.312745	5	22	0.938286	0.063179	48.1	0.333333	0.926829	F51	1	1	1	1	1
2015	2.46409	-0.0160669	6	23	0.495069	0.058665	22.65	0.3	0.926829	C26	1	1	1	1	1
2015	3.62163	0.105654	6	2	0.263142	0.22934	53.8	0.333333	0.926829	C26	1	1	1	1	1
2015	1.28072	-0.0764882	7	23	0.883525	0.104722	36.36	0.384615	0.926829	K70	1	1	1	1	1
2015	12.3392	-0.121658	6	20	0.375533	0.023504	15.69	0.428571	0.926829	K70	1	1	1	1	1
2015	1.18977	0.0452539	9	22	0.54525	0.151698	27.82	0.444444	0.926829	F52	1	1	1	1	1
2015	1.71636	-0.0516675	8	12	0.609028	0.193418	45.49	0.384615	0.926829	G55	1	1	1	1	1
2015	3.03998	0.104665	6	2	0.22786	0.057592	60.63	0.333333	0.926829	C36	1	1	1	1	1
2015	1.37015	-0.0596037	6	23	0.576628	0.043249	27.69	0.428571	0.926829	C30	1	1	1	1	1
2015	8.91059	-0.15394	8	5	0.108855	0.212015	55.58	0.428571	0.926829	I65	1	1	1	1	1
2015	2.97124	0.0106275	5	6	0.614285	0.025808	59.79	0.333333	0.926829	C38	1	1	1	1	1
2015	7.13751	0.0451969	6	5	0.610203	0.133952	24.98	0.428571	0.926829	I65	1	1	1	1	1
2015	2.45165	0.0287167	6	23	0.205348	0.070967	6.8	0.333333	0.926829	C17	1	1	1	1	1
2015	2.8729	0.109129	7	5	0.175222	0.287722	30.37	0.375	0.926829	F52	1	1	1	1	1
2015		0.0516727	9	23		0.107639	12.3	0.333333	0.926829	J69	1	0	0	0	1
2015		0.0339512	5	1		0.070106	34.5245	0.333333	0.926829	E50	1	0	0	0	1
2015	1.76814	-0.0672897	4	23	0.273408	0.116952	31.6	0.333333	0.926829	C26	1	1	1	1	1
2015	9.10903	0.236627	9	7	0.282908	0.18757	21.19	0.428571	0.926829	I65	1	1	1	1	1
2015	6.11194	0.0373314	7	23	0.38483	0.116253	15.65	0.357143	0.926829	C13	1	1	1	1	1
2015	5.45005	0.0253176	5	6	0.153803	0.143947	14.46	0.333333	0.926829	I65	1	1	1	1	1
2015	2.82996	0.0425691	5	5	0.43054	0.093721	45.56	0.428571	0.926829	C22	1	1	1	1	1
2015	1.10651	0.00676306	8	22	0.612113	0.030505	38.12	0.411765	0.926829	G55	1	1	1	1	1
2015	2.043	0.0166828	8	18	0.612229	0.055926	30.34	0.333333	0.926829	C39	1	1	1	1	1
2015	3.41435	0.00728653	8	22	0.744665	0.08408	26.67	0.363636	0.926829	C23	1	1	1	1	1
2015	2.84502	0.0687634	6	9	0.192609	0.416386	32.97	0.333333	0.926829	C34	1	1	1	1	1
2015		0.0397546	6	1		0.15188	27.8	0.428571	0.926829	C35	1	0	0	0	1
2015	3.23822	0.0588497	5	5	0.202463	0.159545	29.54	0.333333	0.926829	C26	1	1	1	1	1
2015		0.0168633	6	1		0.045521	56.44	0.333333	0.926829	C33	1	0	0	0	1
2015		0.00882889	6	13		0.208989	15.09	0.5	0.926829	C32	1	0	0	0	1
2015		0.070468	6	12		0.092857	41.62	0.333333	0.926829	C27	1	0	0	0	1
2015	0.871101	0.00304998	8	16	0.478281	0.038906	79.734	0.4	0.926829	C31	1	1	1	1	1
2015	4.95405	0.0682887	6	6	0.416985	0.122649	55.22	0.333333	0.926829	C41	1	1	1	1	1
2015	2.46762	0.0129747	9	23	0.457015	0.141631	25.21	0.333333	0.926829	F52	1	1	1	1	1
2015	1.29397	0.0175637	8	20	0.730328	0.08961	19.9	0.444444	0.926829	K70	1	1	1	1	1
2015	1.61418	0.0199245	7	23	0.67284	0.051995	53.03	0.375	0.926829	F51	1	1	1	1	1
2015	3.0945	0.0519745	9	22	0.376848	0.260255	55.5	0.333333	0.926829	I65	1	1	1	1	1
2015		0.0567294	7	1		0.336489	31.8	0.333333	0.926829	I65	1	0	0	0	1
2015	1.43073	0.0248843	7	23	0.580497	0.087268	17.92	0.461538	0.926829	K70	1	1	1	1	1
2015	6.78771	-0.0246851	6	4	0.246118	0.293499	25.43	0.333333	0.926829	I65	1	1	1	1	1
2015	4.09329	0.0690963	8	22	0.611104	0.246358	46.05	0.333333	0.926829	I65	1	1	1	1	1
2015	3.54885	0.270849	4	15	0.297895	0.359635	27.07	0.428571	0.926829	C26	1	1	1	1	1
2015	1.12627	0.0881511	8	20	0.572164	0.193483	60.1	0.428571	0.926829	C36	1	1	1	1	1
2015	17.6759	-0.0529885	6	10	0.181538	0.350501	15	0.4	0.926829	C40	1	1	1	1	1
2015	3.5908	0.0778864	7	6	0.655474	0.577394	25.61	0.333333	0.926829	I64	1	1	1	1	1
2015	1.37011	0.00965177	8	24	0.55542	0.06292	25.21	0.333333	0.926829	C34	1	1	1	1	1
2015		0.0101097	8	17		0.052472	20	0.428571	0.926829	J66	1	0	0	0	1
2015		0.00933999	8	11		0.04618	26.53	0.352941	0.926829	J66	1	0	0	0	1
2015	5.70854	-0.0503105	4	23	0.550163	0.104937	25.95	0.428571	0.926829	C17	1	1	1	1	1
2015	2.30225	0.0512852	8	13	0.611651	0.16033	31.57	0.363636	0.926829	C38	1	1	1	1	1
2015	6.92453	0.0384964	7	2	0.165986	0.536331	31.41	0.333333	0.926829	I65	1	1	1	1	1
2015		0.130662	6	24		0.439122	12.01	0.333333	0.926829	C31	1	0	0	0	1
2015	1.74489	0.0789257	7	6	0.387265	0.08431	43.44	0.375	0.926829	C36	1	1	1	1	1
2015		0.019525	8	9		0.026185	30.59	0.357143	0.926829	J68	1	0	0	0	1
2015		0.14026	6	1		0.1771	58.26	0.428571	0.926829	C24	1	0	0	0	1
2015	2.90352	0.0561261	8	6	0.343794	0.190417	18.81	0.333333	0.926829	C38	1	1	1	1	1
2015	3.32374	0.00686348	7	17	0.530127	0.197639	13.77	0.416667	0.926829	K70	1	1	1	1	1
2015	2.26049	0.0133688	7	24	0.593123	0.138733	50.43	0.375	0.926829	K70	1	1	1	1	1
2015	1.04504	0.078326	8	19	0.587755	0.121391	74.3	0.454545	0.926829	C36	1	1	1	1	1
2015		0.0614876	6	1		0.445632	38.76	0.428571	0.926829	C35	1	0	0	0	1
2015	1.98234	0.00910506	8	24	0.222388	0.074786	25.08	0.428571	0.926829	S90	1	1	1	1	1
2015	2.43724	0.0237565	6	23	0.739408	0.237756	32.51	0.285714	0.926829	G55	1	1	1	1	1
2015		0.0893151	7	1		0.137777	35.38	0.333333	0.926829	C14	1	0	0	0	1
2015	5.03241	0.0619903	7	5	0.268005	0.126224	18.85	0.5	0.926829	C24	1	1	1	1	1
2015	1.92283	0.0321166	8	14	0.659273	0.2149	54.35	0.5	0.926829	C14	1	1	1	1	1
2015	3.51125	0.0216363	8	24	0.531757	0.049583	50.29	0.333333	0.926829	C26	1	1	1	1	1
2015	4.88265	0.0599361	6	5	0.295109	0.043917	38.48	0.4	0.926829	C38	1	1	1	1	1
2015	1.55075	0.0660253	6	10	0.41552	0.084685	47.38	0.333333	0.926829	G55	1	1	1	1	1
2015	2.83819	0.00310219	6	5	0.153631	0.103983	14.04	0.333333	0.926829	C38	1	1	1	1	1
2015	0.982406	0.0446702	7	22	0.622708	0.100647	43.73	0.538462	0.926829	K70	1	1	1	1	1
2015	1.8275	0.0798384	8	10	0.318433	0.116929	31.36	0.375	0.926829	G55	1	1	1	1	1
2015	4.78792	-0.239402	6	5	0.842534	0.164045	24.69	0.25	0.926829	I64	1	1	1	1	1
2015	4.71874	0.0913991	7	4	0.195889	0.426909	19.69	0.666667	0.926829	C40	1	1	1	1	1
2015	3.62761	0.0718747	9	22	0.272995	0.114102	39.04	0.3	0.926829	F52	1	1	1	1	1
2015	2.73338	0.00783958	7	2	0.269403	0.339533	17.91	0.363636	0.926829	I65	1	1	1	1	1
2015	2.28066	0.0652839	7	19	0.644068	0.121456	65	0.333333	0.926829	C36	1	1	1	1	1
2015		-0.142547	6	20		0.014639	11.19	0.4	0.926829	K70	1	0	0	0	1
2015	3.13228	0.048177	7	26	0.218798	0.457208	28.89	0.428571	0.926829	C39	1	1	1	1	1
2015	4.01945	0.0334667	7	22	0.36341	0.16223	23.39	0.333333	0.926829	F52	1	1	1	1	1
2015	1.14472	0.0255366	8	16	0.513453	0.11527	55.35	0.428571	0.926829	C26	1	1	1	1	1
2015	3.48258	0.0202139	6	20	0.494807	0.055106	39.28	0.375	0.926829	K70	1	1	1	1	1
2015	3.06351	0.00243169	6	23	0.254574	0.162315	29.13	0.5	0.926829	C37	1	1	1	1	1
2015	9.32057	0.0672538	6	4	0.170431	0.132045	30.45	0.428571	0.926829	C39	1	1	1	1	1
2015		0.0391538	6	1		0.085461	17.79	0.428571	0.926829	C35	1	0	0	0	1
2015	2.48938	0.101546	6	2	0.260642	0.176059	9.63	0.333333	0.926829	C38	1	1	1	1	1
2015	1.009	0.012299	7	24	0.880365	0.06598	28.89	0.347826	0.926829	K70	1	1	1	1	1
2015	2.21288	0.122978	6	24	0.530572	0.409003	42.09	0.333333	0.926829	C41	1	1	1	1	1
2015	1.72619	0.0751448	8	18	0.458934	0.087656	39.78	0.461538	0.926829	C27	1	1	1	1	1
2015	3.47909	0.114405	7	22	0.279117	0.190921	51.42	0.333333	0.926829	F51	1	1	1	1	1
2015	2.33568	0.0817224	5	24	0.144142	0.098671	24.59	0.333333	0.926829	C27	1	1	1	1	1
2015	2.90825	0.0201415	6	5	0.482684	0.068861	39.83	0.333333	0.926829	C39	1	1	1	1	1
2015	3.24595	0.0147699	7	23	0.167529	0.490868	37.5	0.333333	0.926829	L72	1	1	1	1	1
2015	15.6067	0.159612	4	17	0.047771	0.163989	14.7	0.4	0.926829	B08	1	1	1	1	1
2015	3.1392	0.0400054	6	18	0.523954	0.119058	38.57	0.333333	0.926829	G54	1	1	1	1	1
2015		0.0488156	7	1		0.273043	58.79	0.333333	0.926829	C22	1	0	0	0	1
2015	5.39459	0.0357286	7	5	0.218024	0.029733	21.28	0.363636	0.926829	C26	1	1	1	1	1
2015	2.87465	0.0391432	7	23	0.435083	0.237937	31.07	0.333333	0.926829	F51	1	1	1	1	1
2015	6.96648	0.0121459	6	24	0.241343	0.05543	31.92	0.333333	0.926829	C33	1	1	1	1	1
2015	4.29399	0.00333213	8	14	0.32552	0.15697	7.12	0.375	0.926829	K70	1	1	1	1	1
2015	2.71196	0.0285551	8	24	0.200235	0.169859	34.88	0.3	0.926829	C15	1	1	1	1	1
2015	1.30286	0.0428884	8	13	0.697041	0.078417	43.02	0.428571	0.926829	D44	1	1	1	1	1
2015		0.0766951	6	1		0.069604	71.32	0.333333	0.926829	G56	1	0	0	0	1
2015		0.0350541	6	15		0.108145	18.36	0.388889	0.926829	C27	1	0	0	0	1
2015	3.98125	0.0866272	7	9	0.077848	0.222712	16.46	0.333333	0.926829	I65	1	1	1	1	1
2015		0.036745	7	1		0.397791	25.63	0.333333	0.926829	J67	1	0	0	0	1
2015	3.56849	-0.0688387	7	6	0.421157	0.079697	19.61	0.4	0.926829	C18	1	1	1	1	1
2015	2.04084	0.0463268	6	26	0.598033	0.082086	21.85	0.352941	0.926829	C38	1	1	1	1	1
2015		0.0443251	6	1		0.252162	32.08	0.4	0.926829	L72	1	0	0	0	1
2015	3.00952	0.0577007	6	5	0.354735	0.076813	35.39	0.333333	0.926829	C29	1	1	1	1	1
2015	1.12445	0.0138612	8	18	0.832613	0.268857	31.68	0.333333	0.926829	E48	1	1	1	1	1
2015		0.188029	8	22		0.14155	56.99	0.333333	0.926829	J69	1	0	0	0	1
2015	4.08654	0.0541911	7	9	0.401263	0.232714	18.46	0.428571	0.926829	M74	1	1	1	1	1
2015	2.30199	0.0390605	7	23	0.416004	0.160646	28.16	0.333333	0.926829	K70	1	1	1	1	1
2015	1.92866	0.0347275	7	22	0.496452	0.11348	45.07	0.294118	0.926829	C40	1	1	1	1	1
2015	1.74889	0.0237355	7	22	0.686436	0.140497	50.32	0.333333	0.926829	H61	1	1	1	1	1
2015	1.86286	0.0474315	9	24	0.508954	0.118042	17.24	0.4	0.926829	F52	1	1	1	1	1
2015	3.29034	0.011594	7	22	0.404357	0.1688	27.71	0.333333	0.926829	R85	1	1	1	1	1
2015	2.8666	-0.0556609	6	4	0.748156	0.148612	57.99	0.5	0.926829	F51	1	1	1	1	1
2015	4.6603	0.00666908	7	9	0.619012	0.062762	49.62	0.454545	0.926829	C30	1	1	1	1	1
2015	2.04718	0.011738	8	26	0.613653	0.130964	11.65	0.285714	0.926829	C39	1	1	1	1	1
2015	6.79653	0.0475275	7	6	0.411106	0.371874	53.71	0.428571	0.926829	I65	1	1	1	1	1
2015	1.80089	0.104691	6	18	0.192739	0.406154	53.25	0.333333	0.926829	G56	1	1	1	1	1
2015		0.0405714	6	1		0.317251	12.56	0.428571	0.926829	C41	1	0	0	0	1
2015	0.925152	-0.00217541	5	15	0.381146	0.010953	62.43	0.375	0.926829	B06	1	1	1	1	1
2015	9.89315	0.0930865	7	5	0.396103	0.125282	16.36	0.428571	0.926829	I65	1	1	1	1	1
2015	1.84594	0.00638451	9	26	0.750233	0.078056	11.3	0.363636	0.926829	F52	1	1	1	1	1
2015	1.1917	0.0359357	8	12	0.491057	0.121179	21.15	0.375	0.926829	E48	1	1	1	1	1
2015	2.87756	0.0382039	5	23	0.816329	0.251178	51	0.461538	0.926829	M74	1	1	1	1	1
2015	4.42285	0.0111381	7	23	0.513065	0.200626	23.843	0.333333	0.926829	P82	1	1	1	1	1
2015	4.59406	0.0317995	7	23	0.38513	0.113484	18.74	0.333333	0.926829	S90	1	1	1	1	1
2015	7.25062	0.128109	6	8	0.073005	0.166046	32.08	0.333333	0.926829	C27	1	1	1	1	1
2015	16.6472	0.0457211	6	23	0.421612	0.185992	40.92	0.4	0.926829	C37	1	1	1	1	1
2015	3.88429	0.00848364	4	7	0.296973	0.11136	13.07	0.333333	0.926829	C35	1	1	1	1	1
2015	3.5279	0.0503357	6	4	0.493126	0.205822	57.9	0.333333	0.926829	G58	1	1	1	1	1
2015	5.98367	0.27492	6	5	0.452397	0.318744	47.68	0.428571	0.926829	C26	1	1	1	1	1
2015	2.53481	0.0313373	6	24	0.465905	0.159657	26.62	0.307692	0.926829	K70	1	1	1	1	1
2015	3.70841	-0.0937817	6	19	0.32636	0.181722	43.02	0.333333	0.926829	A04	1	1	1	1	1
2015	5.29144	0.124362	6	4	0.203583	0.110997	17.97	0.272727	0.926829	C26	1	1	1	1	1
2015	5.54981	0.0337395	6	23	0.293029	0.114674	30.08	0.333333	0.926829	C17	1	1	1	1	1
2015	4.13207	0.0437256	6	26	0.546229	0.201496	41.15	0.333333	0.926829	I65	1	1	1	1	1
2015	3.13742	0.044711	8	6	0.292386	0.177732	43.84	0.5	0.926829	C26	1	1	1	1	1
2015	6.24599	0.101902	6	5	0.17355	0.445488	12.64	0.6	0.926829	I65	1	1	1	1	1
2015	4.17242	0.0189486	6	19	0.49774	0.127815	26.51	0.333333	0.926829	F52	1	1	1	1	1
2015	1.33093	0.0221657	9	20	0.797891	0.196613	63.65	0.428571	0.926829	K70	1	1	1	1	1
2015	5.15631	0.0666929	8	4	0.283348	0.06994	24.56	0.5	0.926829	R86	1	1	1	1	1
2015	2.89195	0.0529885	7	4	0.477494	0.310574	77.38	0.333333	0.926829	C39	1	1	1	1	1
2015	1.23742	0.0273204	7	22	0.549517	0.244629	43.67	0.416667	0.926829	F52	1	1	1	1	1
2015	2.02678	0.0288911	7	16	0.491215	0.239386	70.16	0.333333	0.926829	F51	1	1	1	1	1
2015	5.87266	-0.0087647	7	26	0.151924	0.151289	17.11	0.333333	0.926829	B06	1	1	1	1	1
2015	1.82457	0.0436344	6	2	0.519312	0.045319	51.21	0.4	0.926829	C36	1	1	1	1	1
2015	2.79705	0.037389	7	6	0.258582	0.250541	46.64	0.333333	0.926829	C38	1	1	1	1	1
2015		0.0292156	5	22		0.308827	29.64	0.333333	0.926829	J67	1	0	0	0	1
2015	1.19544	0.0161341	8	24	0.426921	0.178224	72.15	0.428571	0.926829	C26	1	1	1	1	1
2015	4.21903	0.142843	8	23	0.298748	0.13699	41.52	0.533333		C27	0	0	0	0	0
2015	1.21634	0.00206059	7	12	0.666628	0.031967	49.74	0.333333		B09	0	0	0	0	0
2015	3.15769	0.0871648	8	16	0.325854	0.128708	29.79	0.444444		C27	0	0	0	0	0
2015	2.80033	-0.147759	6	6	0.516808	0.158614	11.55	0.375		C27	0	0	0	0	0
2015	2.92015	0.0907337	8	12	0.204788	0.5005	15.73	0.333333		N78	0	0	0	0	0
2015		0.0883767	6	1		0.285118	43.82	0.333333		C27	0	0	0	0	0
2015	1.55613	-0.117732	8	19	0.534644	0.038198	60.19	0.3		C25	0	0	0	0	0
2015		0.0279913	7	10		0.089293	33.43	0.333333		C26	0	0	0	0	0
2015	1.19397	-0.0149765	8	18	0.773096	0.075034	49.13	0.333333		C32	0	0	0	0	0
2015	6.0784	0.028122	6	6	0.252624	0.065405	15.69	0.333333		C32	0	0	0	0	0
2015		0.0360726	8	12		0.086697	30.66	0.384615		D44	0	0	0	0	0
2015	1.04529	0.00467621	7	17	0.876405	0.051083	34.87	0.428571		K70	0	0	0	0	0
2015		0.033285	8	9		0.219176	12.75	0.428571		J67	0	0	0	0	0
2015	2.73025	0.00744791	7	17	0.450751	0.333694	26.88	0.461538		I65	0	0	0	0	0
2015	2.04558	0.0266184	6	10	0.497801	0.11006	49.52	0.3		N78	0	0	0	0	0
2015	1.57081	0.00275671	8	18	0.729198	0.076815	43.18	0.428571		C32	0	0	0	0	0
2015	1.41188	0.0240709	6	17	0.483835	0.252713	33.55	0.4		C34	0	0	0	0	0
2015	1.48876	0.00331726	7	22	0.382268	0.134395	19.34	0.375		F52	0	0	0	0	0
2015	1.37947	0.0243377	7	20	0.652122	0.045473	15.58	0.428571		K70	0	0	0	0	0
2015	1.05258	0.00285169	8	19	0.895575	0.06337	54.33	0.3		C26	0	0	0	0	0
2015	2.09054	0.0212126	8	13	0.428502	0.104734	39.34	0.4		C32	0	0	0	0	0
2015	2.12548	0.0827562	7	2	0.457037	0.224893	33.75	0.4		F52	0	0	0	0	0
2015		-0.0426297	6	8		0.028168	48.2	0.333333		C36	0	0	0	0	0
2015	5.78741	0.0930874	6	21	0.112727	0.369787	17.15	0.428571		C30	0	0	0	0	0
2015		-0.266287	6	16		0.003632	27.51	0.333333		A02	0	0	0	0	0
2015	1.31473	-0.0642469	8	16	0.684501	0.101884	36.86	0.363636		C32	0	0	0	0	0
2015	1.80554	0.00959867	2	9	0.537494	0.047599	35.9	0.333333		C32	0	0	0	0	0
2015	1.78026	0.0128396	5	9	0.679151	0.101472	21.1	0.333333		A02	0	0	0	0	0
2015	1.34043	0.037832	8	9	0.369467	0.077253	59.22	0.307692		B06	0	0	0	0	0
2015	1.70594	0.0381433	6	4	0.512029	0.10963	25.53	0.4		E48	0	0	0	0	0
2015	4.76715	-0.013996	7	12	0.26826	0.227597	23.62	0.454545		C37	0	0	0	0	0
2015		0.0465751	6	6		0.44482	11.08	0.384615		C27	0	0	0	0	0
2015	1.42395	0.00734843	6	16	0.509472	0.030221	59.32	0.428571		C26	0	0	0	0	0
2015	0.894825	0.0109705	6	21	0.697933	0.03074	40.7	0.272727		C31	0	0	0	0	0
2015	2.96857	0.117444	6	20	0.491662	0.308262	8.79	0.363636		C14	0	0	0	0	0
2015	3.32085	-0.0871615	8	16	0.670948	0.152897	32.26	0.272727		C35	0	0	0	0	0
2015	1.021	0.00540333	5	19	0.57365	0.060167	36.74	0.333333		C26	0	0	0	0	0
2015	2.46477	0.0402072	6	5	0.403472	0.197164	36.56	0.5		C26	0	0	0	0	0
2015	1.32061	0.0319095	7	22	0.641274	0.002312	56.63	0.333333		D44	0	0	0	0	0
2015	0.939332	0.00281892	9	16	0.874701	0.217367	17.06	0.333333		C30	0	0	0	0	0
2015	1.23431	-0.0227854	6	15	0.673616	0.052764	54.66	0.375		C31	0	0	0	0	0
2015		-0.00709477	4	20		0.022625	30.51	0.3		B09	0	0	0	0	0
2015		0.0690243	6	12		0.131952	30.27	0.375		B09	0	0	0	0	0
2015	2.71086	0.00394059	8	19	0.318435	0.150986	38.92	0.357143		C32	0	0	0	0	0
2015	3.05368	0.061403	5	4	0.44063	0.101002	39.77	0.333333		C27	0	0	0	0	0
2015	1.60602	-0.0113901	6	16	0.804554	0.031564	40.14	0.333333		C26	0	0	0	0	0
2015	2.02665	0.0661632	7	16	0.052296	0.193106	18.73	0.3		B09	0	0	0	0	0
2015		-0.885142	4	20		0.007075	12.43	0.333333		C17	0	0	0	0	0
2015	4.76665	0.00755033	5	5	0.094222	0.326782	32.36	0.428571		C27	0	0	0	0	0
2015		0.0267489	6	19		0.223992	34.6	0.416667		C26	0	0	0	0	0
2015	4.14494	0.0579023	6	18	0.166837	0.101784	31.49	0.5		C13	0	0	0	0	0
2015	8.39138	0.18734	7	17	0.188856	0.403891	11.73	0.333333		C27	0	0	0	0	0
2015		0.0332279	7	20		0.409288	18.96	0.333333	0.762821	K70	1	0	0	0	1
2015		0.0475691	6	1		0.467232	32.42	0.5	0.762821	I65	1	0	0	0	1
2015	1.37645	0.0142901	6	18	0.510462	0.264004	29.58	0.333333	0.762821	K70	1	1	1	1	1
2015		0.0125044	8	10		0.064895	34.71	0.352941	0.762821	J66	1	0	0	0	1
2015	1.39253	0.111806	4	16	0.208293	0.275839	89.09	0.428571	0.762821	C26	1	1	1	1	1
2015	2.23135	0.0445566	7	6	0.482982	0.135754	66.33	0.333333	0.762821	C18	1	1	1	1	1
2015	1.41494	0.0314333	6	2	0.555583	0.093148	63.13	0.375	0.762821	M74	1	1	1	1	1
2015	3.56579	0.0763139	7	4	0.273258	0.351537	10.53	0.444444	0.762821	I65	1	1	1	1	1
2015	1.0358	0.0231687	9	17	0.68134	0.109035	40.39	0.428571	0.762821	K70	1	1	1	1	1
2015	3.60848	0.0157088	6	5	0.475078	0.018759	27.03	0.333333	0.762821	C23	1	1	1	1	1
2015	8.95406	0.0724649	7	2	0.268595	0.113229	46.9	0.5	0.762821	I64	1	1	1	1	1
2015	2.34924	0.0527657	6	2	0.463084	0.070995	25.66	0.333333	0.762821	C40	1	1	1	1	1
2015	3.78747	0.0969175	6	2	0.351037	0.440884	45.32	0.5	0.762821	M74	1	1	1	1	1
2015	1.195	0.00448374	7	15	0.733463	0.298368	29.17	0.333333	0.762821	F52	1	1	1	1	1
2015		0.147638	8	13		0.627947	40.15	0.375	0.762821	C39	1	0	0	0	1
2015	0.898761	0.0300361	7	16	0.455611	0.046998	70.86	0.35	0.762821	B07	1	1	1	1	1
2015	4.43263	-0.0202673	6	9	0.086614	0.153832	19.06	0.363636	0.762821	I65	1	1	1	1	1
2015	1.04649	0.00833934	8	18	0.561394	0.07922	27.07	0.352941	0.762821	C36	1	1	1	1	1
2015		0.0130223	8	5		0.021049	33.14	0.461538	0.762821	J68	1	0	0	0	1
2015	5.12667	0.0224281	7	6	0.161068	0.365644	17.09	0.428571	0.762821	I64	1	1	1	1	1
2015	3.30452	0.0312687	8	15	0.635063	0.127832	43.22	0.363636	0.762821	C37	1	1	1	1	1
2015	3.57578	0.0736323	6	2	0.418753	0.216228	26.91	0.333333	0.762821	C39	1	1	1	1	1
2015	3.6151	0.0554271	6	5	0.441033	0.226194	14.99	0.454545	0.762821	C39	1	1	1	1	1
2015	1.67232	0.0162602	6	6	0.68098	0.088085	39.66	0.5	0.762821	E50	1	1	1	1	1
2015	4.33712	0.0218512	6	6	0.183346	0.256028	19.4	0.4	0.762821	C39	1	1	1	1	1
2015	1.88454	0.0984059	9	23	0.331282	0.438725	62.65	0.454545	0.762821	K70	1	1	1	1	1
2015	5.60115	0.0489103	6	7	0.349581	0.101472	21.55	0.333333	0.762821	I65	1	1	1	1	1
2015	5.8513	0.101126	7	5	0.186908	0.498415	37.29	0.333333	0.762821	C27	1	1	1	1	1
2015		0.034824	8	18		0.408154	52.94	0.333333	0.762821	E48	1	0	0	0	1
2015	1.36363	0.0154247	8	5	0.711993	0.126822	27.35	0.333333	0.762821	E50	1	1	1	1	1
2015		0.00937937	8	13		0.163797	20.28	0.388889	0.762821	J66	1	0	0	0	1
2015	2.95677	0.0267336	6	6	0.094362	0.124663	28.74	0.333333	0.762821	C39	1	1	1	1	1
2015	1.11105	0.0107352	8	19	0.486537	0.237119	11.56	0.363636	0.762821	C39	1	1	1	1	1
2015		0.0106697	8	10		0.062566	64.02	0.3125	0.762821	J66	1	0	0	0	1
2015	5.41879	0.0830762	7	6	0.106305	0.554326	19.02	0.333333	0.762821	I65	1	1	1	1	1
2015	1.40943	0.0341625	9	4	0.409065	0.273581	32.83	0.333333	0.762821	F52	1	1	1	1	1
2015	1.58894	0.00386931	5	21	0.579577	0.212219	21.51	0.4	0.762821	E48	1	1	1	1	1
2015	3.54013	0.0319711	6	5	0.437518	0.078359	35.86	0.4	0.762821	I65	1	1	1	1	1
2015	1.07497	0.0362655	8	6	0.659196	0.211447	64.62	0.666667	0.762821	E48	1	1	1	1	1
2015	1.96925	0.0511381	7	6	0.331446	0.145687	42.15	0.4	0.762821	C13	1	1	1	1	1
2015		0.044535	7	1		0.240782	46.6294	0.333333	0.762821	B11	1	0	0	0	1
2015	5.26045	0.0706602	8	9	0.115754	0.372894	54.77	0.5	0.762821	I65	1	1	1	1	1
2015		0.0179682	6	6		0.054343	50.12	0.25	0.762821	C39	1	0	0	0	1
2015	3.3182	0.0556034	7	16	0.579701	0.716298	45.36	0.333333	0.762821	F51	1	1	1	1	1
2015	7.13416	0.10886	9	4	0.135296	0.347255	48.43	0.384615	0.762821	I64	1	1	1	1	1
2015	1.03543	0.0155743	8	23	0.832427	0.108159	50.81	0.333333	0.762821	K70	1	1	1	1	1
2015	2.94861	0.0112345	8	14	0.580949	0.042577	42.95	0.333333	0.762821	C35	1	1	1	1	1
2015	1.64833	0.0444829	8	19	0.626261	0.184589	43.56	0.375	0.762821	C27	1	1	1	1	1
2015	1.08075	0.00223868	8	15	0.734255	0.109649	32.81	0.333333	0.762821	C32	1	1	1	1	1
2015	1.37996	0.0380369	8	19	0.601556	0.170376	25.42	0.333333	0.762821	C39	1	1	1	1	1
2015	1.02647	0.0181778	9	15	0.827028	0.136198	50.95	0.5	0.762821	K70	1	1	1	1	1
2015		0.279847	2	7		0.110157	22.7	0.333333	0.762821	H62	1	0	0	0	1
2015	0.94681	-0.00803246	5	10	0.610797	0.043566	57.36	0.333333	0.762821	B06	1	1	1	1	1
2015	1.46378	0.0343939	8	19	0.249375	0.095486	57.39	0.375	0.762821	C15	1	1	1	1	1
2015	2.53272	0.0125053	5	9	0.265822	0.1291	37.6	0.444444	0.762821	C39	1	1	1	1	1
2015	7.53144	0.0248601	6	6	0.214319	0.156857	21.03	0.5	0.762821	C35	1	1	1	1	1
2015	3.29127	0.0266978	6	5	0.166312	0.090209	50.79	0.571429	0.762821	C18	1	1	1	1	1
2015	7.65422	-0.0382734	7	5	0.072853	0.256346	47.08	0.428571	0.762821	B11	1	1	1	1	1
2015	2.15785	0.0032606	8	18	0.685483	0.079515	17.15	0.428571	0.762821	C39	1	1	1	1	1
2015		0.0527024	6	4		0.24839	38.99	0.5	0.762821	I65	1	0	0	0	1
2015	1.05887	0.0192135	8	8	0.814941	0.155827	55.73	0.4	0.762821	E48	1	1	1	1	1
2015	2.39114	0.0284577	7	16	0.644968	0.042092	60.12	0.285714	0.762821	H61	1	1	1	1	1
2015		0.0590382	6	1		0.187232	29.61	0.333333	0.762821	C40	1	0	0	0	1
2015	3.27965	0.00747784	7	4	0.380112	0.053776	39.12	0.333333	0.762821	C35	1	1	1	1	1
2015	3.3329	0.0636174	7	4	0.184777	0.062097	20.9	0.333333	0.762821	I65	1	1	1	1	1
2015	4.43165	0.194207	6	2	0.068602	0.552762	14.81	0.4	0.762821	C27	1	1	1	1	1
2015	4.17467	0.107388	6	4	0.240409	0.107174	33.18	0.333333	0.762821	C27	1	1	1	1	1
2015	7.35112	0.0320669	8	19	0.465378	0.066803	52.07	0.333333	0.762821	C35	1	1	1	1	1
2015	1.35451	0.0224736	8	22	0.87189	0.266486	73.82	0.352941	0.762821	K70	1	1	1	1	1
2015	5.38838	0.296392	6	20	0.252861	0.093053	15.86	0.333333	0.762821	B09	1	1	1	1	1
2015		0.0378134	6	1		0.174326	39.67	0.428571	0.762821	C30	1	0	0	0	1
2015	1.89576	0.0260418	7	2	0.676848	0.023497	23.72	0.333333	0.762821	C41	1	1	1	1	1
2015	8.73803	0.0294433	8	7	0.111796	0.255638	21.52	0.333333	0.762821	C27	1	1	1	1	1
2015		0.0104015	8	16		0.027974	18.91	0.333333	0.762821	J66	1	0	0	0	1
2015	2.97624	0.00421905	6	4	0.513931	0.121994	36.64	0.428571	0.762821	I65	1	1	1	1	1
2015	2.45403	0.0792559	8	6	0.232698	0.288037	21.82	0.272727	0.762821	N77	1	1	1	1	1
2015	1.82673	0.0546535	5	2	0.533493	0.336215	64.8	0.428571	0.762821	E50	1	1	1	1	1
2015	1.13604	0.0337858	8	12	0.688376	0.033402	41.57	0.333333	0.762821	G56	1	1	1	1	1
2015	4.12793	0.027032	7	20	0.483347	0.196014	20.01	0.333333	0.762821	K70	1	1	1	1	1
2015	1.32241	0.0194155	7	16	0.67335	0.105583	54.32	0.4	0.762821	D46	1	1	1	1	1
2015	4.01668	0.0571684	7	4	0.170033	0.088343	20.12	0.4	0.762821	R86	1	1	1	1	1
2015	3.79869	0.0322348	7	17	0.57221	0.117	13	0.444444	0.762821	C39	1	1	1	1	1
2015	0.954953	0.0334381	7	7	0.777857	0.194569	56.26	0.8	0.762821	E48	1	1	1	1	1
2015	3.29398	0.0579213	7	2	0.275344	0.164546	32.2	0.3	0.762821	M74	1	1	1	1	1
2015	3.018	0.0731476	6	6	0.286922	0.242805	28.94	0.375	0.762821	I65	1	1	1	1	1
2015	1.10849	0.0143958	7	7	0.793011	0.083594	64.18	0.428571	0.762821	E48	1	1	1	1	1
2015	2.83339	0.0327367	6	4	0.466069	0.077559	17.41	0.333333	0.762821	I65	1	1	1	1	1
2015		0.0744056	6	1		0.346717	17.31	0.333333	0.762821	C38	1	0	0	0	1
2015		0.0140573	5	1		0.09347	47.72	0.333333	0.762821	C30	1	0	0	0	1
2015		0.0527435	6	1		0.406792	31.75	0.363636	0.762821	C39	1	0	0	0	1
2015	2.39781	0.0334953	6	4	0.430732	0.024976	21.26	0.428571	0.762821	D45	1	1	1	1	1
2015	1.54178	0.089367	6	19	0.319232	0.02972	45.2	0.333333	0.762821	C30	1	1	1	1	1
2015	6.56278	0.0623486	6	4	0.360028	0.212623	18.01	0.333333	0.762821	I65	1	1	1	1	1
2015		0.104228	7	1		0.255835	35.09	0.428571	0.762821	I64	1	0	0	0	1
2015	5.82003	-0.0992307	6	20	0.507943	0.082347	53.47	0.4	0.762821	I65	1	1	1	1	1
2015	6.91283	0.00586688	5	6	0.119788	0.124135	22.43	0.333333	0.762821	C39	1	1	1	1	1
2015		0.0255419	8	12		0.088922	44.57	0.363636	0.762821	C15	1	0	0	0	1
2015	4.54722	0.0779218	7	5	0.420098	0.287723	21.47	0.428571	0.762821	I65	1	1	1	1	1
2015	1.37333	0.0473967	7	22	0.470582	0.419317	49.27	0.363636	0.762821	F52	1	1	1	1	1
2015	1.02968	-0.024108	8	6	0.503368	0.047226	62.3	0.3125	0.762821	B06	1	1	1	1	1
2015	3.92462	0.10943	6	7	0.244027	0.181851	55.3	0.4	0.762821	L72	1	1	1	1	1
2015	1.77539	0.0243804	7	22	0.483679	0.126167	33.49	0.6	0.762821	F52	1	1	1	1	1
2015		0.074265	6	1		0.325961	55.73	0.428571	0.762821	C39	1	0	0	0	1
2015	1.10295	0.0134	9	19	0.749671	0.128744	34.482	0.333333	0.762821	K70	1	1	1	1	1
2015	2.94793	0.0621841	8	16	0.139321	0.314842	23.17	0.333333	0.762821	C39	1	1	1	1	1
2015		0.020135	8	13		0.503845	35.79	0.272727	0.762821	C14	1	0	0	0	1
2015		0.0651528	6	2		0.293085	31.79	0.4	0.762821	L72	1	0	0	0	1
2015	2.09177	-0.0159042	6	10	0.754719	0.036822	40.13	0.4	0.762821	C30	1	1	1	1	1
2015	4.81868	0.0508731	7	5	0.148764	0.184685	50.06	0.375	0.762821	R86	1	1	1	1	1
2015	2.85168	0.103411	7	2	0.131239	0.297163	33.11	0.555556	0.762821	I65	1	1	1	1	1
2015	1.44289	-0.0430947	9	16	0.766289	0.109511	51.16	0.333333	0.762821	K70	1	1	1	1	1
2015	1.41272	0.0241097	7	18	0.653782	0.157055	39.19	0.333333	0.762821	C13	1	1	1	1	1
2015	2.43188	0.0966148	6	4	0.569505	0.197033	47.91	0.333333	0.762821	C33	1	1	1	1	1
2015	3.75393	0.0767549	7	9	0.211021	0.419475	42.67	0.307692	0.762821	H62	1	1	1	1	1
2015	4.08076	0.0491726	6	4	0.183896	0.19451	35.75	0.444444	0.762821	C39	1	1	1	1	1
2015	1.08472	0.0585517	8	22	0.679912	0.02495	33.33	0.388889	0.762821	D44	1	1	1	1	1
2015	2.31653	0.0191914	7	20	0.533771	0.109704	29.51	0.333333	0.762821	D46	1	1	1	1	1
2015	1.7481	0.0532287	7	5	0.342507	0.136848	17.61	0.333333	0.762821	B11	1	1	1	1	1
2015	4.85566	0.0346469	8	6	0.625073	0.173925	37.5	0.333333	0.762821	I65	1	1	1	1	1
2015	3.79993	0.0205226	8	18	0.602935	0.095196	53.3	0.272727	0.762821	C27	1	1	1	1	1
2015	3.4764	0.0325325	6	2	0.433077	0.074224	22.52	0.333333	0.762821	N77	1	1	1	1	1
2015	2.22024	0.0148494	5	19	0.696565	0.182208	59.65	0.333333	0.762821	K70	1	1	1	1	1
2015	3.14594	0.0907128	7	2	0.207651	0.334718	21	0.428571	0.762821	I65	1	1	1	1	1
2015	3.06833	0.0890455	7	5	0.280169	0.163805	44.79	0.363636	0.762821	I65	1	1	1	1	1
2015	2.61698	0.0795988	6	6	0.524574	0.308582	29.45	0.363636	0.762821	C26	1	1	1	1	1
2015	1.65538	0.0497127	8	10	0.675579	0.449385	58.64	0.5	0.762821	E48	1	1	1	1	1
2015	1.03385	0.000285074	8	22	0.711199	0.023365	65.22	0.428571	0.762821	B11	1	1	1	1	1
2015	3.62121	0.0289041	6	5	0.032701	0.038533	21.17	0.333333	0.762821	C39	1	1	1	1	1
2015		0.056235	6	7		0.337363	14.95	0.333333	0.762821	I65	1	0	0	0	1
2015	11.0786	0.126481	6	5	0.252912	0.274584	27.03	0.4	0.762821	I65	1	1	1	1	1
2015		0.0714361	6	1		0.106636	45.98	0.3	0.762821	M74	1	0	0	0	1
2015	4.56834	0.0499933	8	12	0.362231	0.236266	40	0.5	0.762821	C39	1	1	1	1	1
2015	3.66719	0.0185925	7	14	0.490591	0.371432	45.13	0.428571	0.762821	I65	1	1	1	1	1
2015	1.10994	0.0707565	7	20	0.509859	0.298588	31.13	0.444444	0.762821	C35	1	1	1	1	1
2015	6.80654	0.0902263	7	6	0.363595	0.277475	32.57	0.375	0.762821	I64	1	1	1	1	1
2015	2.10352	0.0479917	8	15	0.177434	0.48337	36.94	0.411765	0.762821	I63	1	1	1	1	1
2015	2.41711	0.0339044	7	4	0.462107	0.078756	30.31	0.4	0.762821	C40	1	1	1	1	1
2015	2.10471	0.0477865	8	19	0.372021	0.085771	17.17	0.363636	0.762821	L72	1	1	1	1	1
2015		0.0557505	6	1		0.147657	25.75	0.4	0.762821	C38	1	0	0	0	1
2015	1.58716	-0.182927	9	19	0.842019	0.088173	62.56	0.357143	0.762821	F51	1	1	1	1	1
2015		0.0279297	7	1		0.254811	58.09	0.285714	0.762821	J67	1	0	0	0	1
2015	1.63981	-0.00974385	6	6	0.393112	0.073848	23.96	0.363636	0.762821	C30	1	1	1	1	1
2015	1.06797	0.0176952	8	16	0.438498	0.030397	86.35	0.363636	0.762821	B07	1	1	1	1	1
2015	2.27537	0.0608034	8	6	0.337283	0.081263	50.1	0.375	0.762821	C38	1	1	1	1	1
2015	1.03496	0.0149225	8	7	0.677377	0.085766	44.9285	0.411765	0.762821	C30	1	1	1	1	1
2015	10.9724	0.0728056	6	4	0.137646	0.224975	48.29	0.454545	0.762821	I65	1	1	1	1	1
2015		0.00915113	8	9		0.151196	13.64	0.333333	0.762821	J66	1	0	0	0	1
2015	4.35422	0.063973	6	5	0.081401	0.283847	29.09	0.428571	0.762821	C26	1	1	1	1	1
2015	1.97588	0.0336982	6	5	0.338633	0.153003	17.73	0.375	0.762821	B11	1	1	1	1	1
2015		0.0829593	6	1		0.189268	36.26	0.3	0.762821	C39	1	0	0	0	1
2015		0.107583	6	1		0.513883	49.68	0.375	0.762821	C27	1	0	0	0	1
2015	3.79926	0.0332712	5	4	0.392191	0.182798	25.78	0.4	0.762821	C38	1	1	1	1	1
2015		-0.0765141	6	4		0.004412	28.33	0.428571	0.762821	C30	1	0	0	0	1
2015	4.86571	0.144895	7	4	0.126684	0.074328	62.87	0.5	0.762821	C40	1	1	1	1	1
2015	2.32868	0.0640426	8	17	0.235657	0.160187	52.35	0.5	0.762821	C27	1	1	1	1	1
2015	5.12932	0.0999114	7	2	0.387232	0.14653	32.36	0.272727	0.762821	I64	1	1	1	1	1
2015	1.02873	0.0550415	8	20	0.720016	0.033362	51.34	0.357143	0.762821	D44	1	1	1	1	1
2015	9.02412	0.0715182	7	4	0.377378	0.682764	19.19	0.428571	0.762821	I65	1	1	1	1	1
2015	2.38134	0.0511892	8	6	0.625939	0.091257	17.45	0.3	0.762821	F51	1	1	1	1	1
2015	1.40979	0.0259006	7	19	0.609431	0.308683	45.26	0.428571	0.762821	K70	1	1	1	1	1
2015	8.33816	0.0765926	7	2	0.088755	0.196642	16.71	0.333333	0.762821	I65	1	1	1	1	1
2015	1.79969	0.0130815	8	16	0.456296	0.119955	40.78	0.333333	0.762821	C33	1	1	1	1	1
2015		0.0768492	6	1		0.278971	57.91	0.428571	0.762821	R86	1	0	0	0	1
2015	3.76904	0.0560356	6	17	0.688667	0.067178	24.47	0.333333	0.762821	S90	1	1	1	1	1
2015	3.07256	0.0485202	6	6	0.573349	0.086857	30.93	0.375	0.762821	L72	1	1	1	1	1
2015	3.9271	0.00763002	7	6	0.286746	0.117554	27.06	0.333333	0.762821	C30	1	1	1	1	1
2015	3.06084	0.0519696	7	7	0.208216	0.334481	24.17	0.4	0.762821	I65	1	1	1	1	1
2015	0.995176	-0.0221861	7	17	0.654512	0.006837	79.4	0.363636	0.762821	C31	1	1	1	1	1
2015	4.55019	0.0314136	9	15	0.444735	0.35133	28.63	0.571429	0.762821	I65	1	1	1	1	1
2015	2.01612	0.0204637	7	18	0.262867	0.216351	47.7	0.375	0.762821	K70	1	1	1	1	1
2015	2.54152	0.0484156	6	6	0.494773	0.192427	28.88	0.428571	0.762821	E48	1	1	1	1	1
2015	2.04689	0.00473568	8	6	0.667496	0.171198	7.09	0.333333	0.762821	L72	1	1	1	1	1
2015	3.85297	0.0557294	6	6	0.204139	0.267097	15.56	0.428571	0.762821	C39	1	1	1	1	1
2015	3.15813	-0.0389354	6	5	0.40632	0.104124	23.08	0.461538	0.762821	C39	1	1	1	1	1
2015	1.47093	0.00399266	7	13	0.676516	0.065054	50.02	0.333333	0.762821	B09	1	1	1	1	1
2015	1.11539	0.0165149	8	9	0.804669	0.130738	53.67	0.666667	0.762821	E48	1	1	1	1	1
2015	1.27882	0.0226562	6	5	0.422714	0.083613	57.6	0.333333	0.762821	C35	1	1	1	1	1
2015	1.04703	0.0215889	8	10	0.768056	0.129895	63.84	0.5	0.762821	E48	1	1	1	1	1
2015	6.23449	0.079501	6	2	0.039782	0.282399	40.16	0.375	0.762821	I65	1	1	1	1	1
2015	1.9464	0.0082061	7	12	0.60768	0.314234	49.32	0.5	0.762821	E48	1	1	1	1	1
2015	2.35401	0.119791	8	8	0.331297	0.081391	31.36	0.333333	0.762821	C30	1	1	1	1	1
2015	8.26433	0.0216378	7	22	0.439488	0.355875	29.07	0.333333	0.762821	C35	1	1	1	1	1
2015	1.43128	0.00225633	8	13	0.614052	0.102518	46.17	0.333333	0.762821	C35	1	1	1	1	1
2015	1.8527	0.0474316	5	5	0.433369	0.150693	37.75	0.333333	0.762821	E48	1	1	1	1	1
2015		0.0396882	7	1		0.209327	26.23	0.428571	0.762821	I65	1	0	0	0	1
2015	1.18375	0.0417025	8	14	0.462428	0.102176	69.27	0.333333	0.762821	C35	1	1	1	1	1
2015	1.53785	-0.015644	8	7	0.718688	0.188843	39.42	0.4	0.762821	C37	1	1	1	1	1
2015	2.33257	0.020694	6	6	0.257376	0.147558	24.14	0.384615	0.762821	C38	1	1	1	1	1
2015	1.55068	0.0811295	8	13	0.356643	0.027155	72.01	0.375	0.762821	D44	1	1	1	1	1
2015	2.73184	0.0254463	6	6	0.262028	0.107197	32.62	0.428571	0.762821	C39	1	1	1	1	1
2015	3.26986	0.0319998	8	19	0.37014	0.135387	36.44	0.333333	0.762821	I63	1	1	1	1	1
2015	9.74849	0.014176	6	16	0.133604	0.032252	19.44	0.4	0.762821	F51	1	1	1	1	1
2015		0.0501542	7	1		0.178183	11.17	0.428571	0.762821	C35	1	0	0	0	1
2015	1.93609	0.0652019	6	6	0.779652	0.053798	30.6	0.5	0.762821	E50	1	1	1	1	1
2015		0.00933703	8	6		0.038502	23.96	0.333333	0.762821	J66	1	0	0	0	1
2015		0.0788155	6	1		0.095573	33.09	0.363636	0.762821	C21	1	0	0	0	1
2015	2.91846	0.0497372	6	7	0.156048	0.115443	12.85	0.333333	0.762821	I65	1	1	1	1	1
2015	3.36891	0.102086	9	10	0.228172	0.098641	20.32	0.454545	0.762821	I65	1	1	1	1	1
2015	3.84258	0.0771021	8	7	0.309355	0.235247	21.9	0.5	0.762821	C35	1	1	1	1	1
2015	2.51902	0.0628651	6	4	0.544421	0.115838	37.07	0.333333	0.762821	C39	1	1	1	1	1
2015	5.45827	-0.45052	6	18	0.356848	0.187136	25.36	0.333333	0.762821	A04	1	1	1	1	1
2015	9.22639	0.0144624	6	18	0.271405	0.162146	29.3	0.333333	0.762821	R86	1	1	1	1	1
2015		0.0334092	6	1		0.105754	18.69	0.428571	0.762821	R85	1	0	0	0	1
2015	2.88737	0.052909	6	24	0.189809	0.115522	28.22	0.428571	0.762821	C37	1	1	1	1	1
2015		0.082285	8	14		0.061426	62.14	0.272727	0.762821	D44	1	0	0	0	1
2015	1.93187	0.0367529	7	15	0.334447	0.168784	23.12	0.428571	0.762821	A01	1	1	1	1	1
2015	2.50451	0.0477127	9	15	0.451526	0.262515	55	0.333333	0.762821	F52	1	1	1	1	1
2015	2.89752	0.0147939	8	16	0.405971	0.197627	29.75	0.5	0.762821	C39	1	1	1	1	1
2015	3.88886	0.0844026	6	7	0.333319	0.042627	20.6	0.4	0.762821	C37	1	1	1	1	1
2015	5.25433	0.153449	8	12	0.039452	0.390673	22.55	0.5	0.762821	C27	1	1	1	1	1
2015	2.49805	0.00915656	6	20	0.342105	0.244742	10.34	0.333333	0.762821	K70	1	1	1	1	1
2015	7.1489	0.0391465	8	6	0.204907	0.343628	12.23	0.428571	0.762821	I65	1	1	1	1	1
2015		0.0081487	8	9		0.044192	67.13	0.375	0.762821	J66	1	0	0	0	1
2015	2.02578	0.0856386	8	19	0.17122	0.1	59.99	0.363636	0.762821	C27	1	1	1	1	1
2015	1.01253	0.010823	8	19	0.791178	0.017139	31.1	0.333333	0.762821	D44	1	1	1	1	1
2015	2.57861	-0.142826	8	23	0.446461	0.08461	42.8	0.4	0.762821	C35	1	1	1	1	1
2015	2.35098	0.0674053	6	4	0.356573	0.119895	30	0.333333	0.762821	C36	1	1	1	1	1
2015	1.30713	0.00846977	7	20	0.800459	0.123082	59.79	0.4	0.762821	K70	1	1	1	1	1
2015		0.0564177	7	1		0.255273	21.24	0.333333	0.762821	I65	1	0	0	0	1
2015		0.0143719	9	13		0.031081	68.37	0.375	0.762821	J68	1	0	0	0	1
2015	2.69108	0.0220883	6	6	0.399945	0.133127	42.63	0.333333	0.762821	C38	1	1	1	1	1
2015	2.29505	0.0811935	9	14	0.46396	0.22338	44.01	0.333333	0.762821	F51	1	1	1	1	1
2015	3.36008	0.0107286	8	17	0.059485	0.425111	36.42	0.428571	0.762821	C32	1	1	1	1	1
2015	5.52634	0.080437	8	7	0.173763	0.091586	47.08	0.333333	0.762821	C32	1	1	1	1	1
2015	5.29538	0.0245819	8	13	0.419122	0.191474	33.79	0.375	0.762821	C39	1	1	1	1	1
2015	4.48411	0.0805592	7	5	0.342862	0.162806	19.68	0.625	0.762821	I65	1	1	1	1	1
2015	7.4708	0.0669865	7	5	0.152195	0.295633	44.73	0.5	0.762821	I65	1	1	1	1	1
2015		0.0270066	7	1		0.049589	70.4	0.461538	0.762821	D44	1	0	0	0	1
2015	1.63446	0.0339112	5	7	0.638299	0.121299	47.21	0.285714	0.762821	E48	1	1	1	1	1
2015	1.05162	0.0214334	8	20	0.72555	0.066836	27.89	0.4	0.762821	K70	1	1	1	1	1
2015	1.33723	0.0128933	8	19	0.722136	0.147438	33.75	0.333333	0.762821	B09	1	1	1	1	1
2015	3.283	0.0465738	6	5	0.232371	0.285249	21.36	0.363636	0.762821	I65	1	1	1	1	1
2015	4.50846	0.10217	8	19	0.241947	0.329853	52.45	0.363636	0.762821	C27	1	1	1	1	1
2015		0.0263315	6	1		0.354788	8.04	0.428571	0.762821	E48	1	0	0	0	1
2015	3.77072	0.0220087	8	12	0.648582	0.057163	10.92	0.333333	0.762821	C39	1	1	1	1	1
2015	2.71056	0.0185835	6	6	0.312493	0.093506	23.47	0.466667	0.762821	C39	1	1	1	1	1
2015	2.29805	0.061479	7	17	0.446941	0.046275	80.65	0.285714	0.762821	K70	1	1	1	1	1
2015	4.74835	0.0648272	7	6	0.319325	0.309183	31.45	0.333333	0.762821	I65	1	1	1	1	1
2015	1.57181	0.0149406	7	2	0.612594	0.193896	45.63	0.357143	0.762821	D44	1	1	1	1	1
2015	5.6641	0.0461465	8	19	0.437943	0.343335	51.02	0.363636	0.762821	C39	1	1	1	1	1
2015		0.126032	7	2		0.289146	17.53	0.428571	0.762821	I65	1	0	0	0	1
2015		0.117127	6	1		0.203317	30.62	0.333333	0.762821	C39	1	0	0	0	1
2015	3.07751	0.0156857	7	12	0.581422	0.222439	10.23	0.333333	0.762821	I65	1	1	1	1	1
2015	1.6388	0.0452299	8	8	0.635621	0.096069	54.18	0.454545	0.762821	C37	1	1	1	1	1
2015		0.106376	6	1		0.528405	20.36	0.4	0.762821	C40	1	0	0	0	1
2015	1.02412	0.0143257	6	5	0.827901	0.141008	77.32	0.555556	0.762821	E48	1	1	1	1	1
2015	3.44765	0.0676565	7	6	0.106761	0.530374	21.11	0.3	0.762821	I65	1	1	1	1	1
2015		0.0124737	8	11		0.021141	57.31	0.375	0.762821	J66	1	0	0	0	1
2015		0.0101608	8	6		0.0462	40.03	0.333333	0.762821	J66	1	0	0	0	1
2015	0.909584	0.0419954	8	11	0.353466	0.0764	73.06	0.428571	0.762821	B06	1	1	1	1	1
2015		0.0285077	6	1		0.175058	48.37	0.428571	0.762821	L72	1	0	0	0	1
2015	4.18985	0.0791264	6	5	0.537144	0.068157	45.35	0.333333	0.762821	N77	1	1	1	1	1
2015	3.62541	0.0962518	7	7	0.397269	0.280989	28.72	0.375	0.762821	C18	1	1	1	1	1
2015	1.4054	0.0352973	5	17	0.785506	0.076464	35.13	0.571429	0	E48	1	1	1	1	1
2015	3.29913	0.11106	6	2	0.050288	0.472223	59.45	0.375	0	N78	1	1	1	1	1
2015	1.22955	0.0640437	6	20	0.367581	0.127953	20.14	0.333333	0	C36	1	1	1	1	1
2015	1.9046	0.0274881	7	20	0.68359	0.078416	68.87	0.461538	0	K70	1	1	1	1	1
2015	2.60882	0.0190665	8	19	0.669672	0.010004	3.39	0.3125	0	C32	1	1	1	1	1
2015	1.75571	0.000945005	6	20	0.632747	0.018047	11.22	0.4	0	C28	1	1	1	1	1
2015	1.28813	0.00640346	6	14	0.792261	0.037543	15.08	0.333333	0	D44	1	1	1	1	1
2015		-0.0865886	6	13		0.620349	19.06	0.428571	0	C22	1	0	0	0	1
2015		0.0363774	8	19		0.286833	30.71	0.4	0	J67	1	0	0	0	1
2015	1.45937	0.13118	8	20	0.113463	0.093268	25.92	0.428571	0	C27	1	1	1	1	1
2015	1.62446	0.0663553	7	23	0.543304	0.029663	41.05	0.375	0	C30	1	1	1	1	1
2015		0.0668542	6	5		0.123264	27.49	0.428571	0	C38	1	0	0	0	1
2015	4.86399	0.0126996	6	15	0.261217	0.179428	5.05	0.5	0	C15	1	1	1	1	1
2015	1.68255	0.00115092	7	17	0.402237	0.080353	21.88	0.363636	0	K70	1	1	1	1	1
2015	1.55557	0.00618267	6	18	0.686285	0.098567	42.569	0.363636	0	C20	1	1	1	1	1
2015	2.3407	0.041468	7	4	0.385777	0.126829	35.14	0.454545	0	I63	1	1	1	1	1
2015	1.9592	0.0678846	6	2	0.272218	0.136512	53.8	0.375	0	C35	1	1	1	1	1
2015	1.86257	0.00399224	6	5	0.337411	0.061435	39.08	0.333333	0	C27	1	1	1	1	1
2015	2.3855	0.0016515	6	19	0.459446	0.018876	24.99	0.333333	0	C27	1	1	1	1	1
2015	2.71428	0.0519568	6	23	0.300855	0.078157	37.3	0.4	0	C26	1	1	1	1	1
2015	1.644	0.0542065	6	6	0.564912	0.047249	17.84	0.333333	0	C32	1	1	1	1	1
2015	1.59568	0.0311884	6	20	0.546777	0.046463	21.3	0.333333	0	D45	1	1	1	1	1
2015	5.4379	0.00267166	4	8	0.356432	0.404204	48.67	0.4	0	I65	1	1	1	1	1
2015	1.59979	-0.0701059	6	16	0.663472	0.080487	52.57	0.4	0	C25	1	1	1	1	1
2015	2.16784	0.0596103	6	6	0.285255	0.109101	24.86	0.428571	0	C27	1	1	1	1	1
2015	1.77383	0.0356022	9	19	0.614116	0.197346	21.75	0.428571	0	K70	1	1	1	1	1
2015	1.44018	0.0237296	8	6	0.548121	0.077057	49.19	0.428571	0	G54	1	1	1	1	1
2015	2.59827	0.0078494	4	9	0.596811	0.141404	43.17	0.6	0	C27	1	1	1	1	1
2015	8.86522	0.0505718	4	6	0.149377	0.168618	42.65	0.428571	0	C40	1	1	1	1	1
2015	8.46429	0.129368	8	22	0.345582	0.056019	37.18	0.333333	0	C27	1	1	1	1	1
2015	4.50633	0.141134	6	20	0.361767	0.261534	22.28	0.333333	0	C27	1	1	1	1	1
2015	1.19924	0.0346426	7	23	0.784315	0.072273	23.68	0.333333	0	F52	1	1	1	1	1
2015	1.4322	0.0649253	6	23	0.343888	0.114121	24.41	0.333333	0	C36	1	1	1	1	1
2015	1.86064	0.00335791	8	19	0.515193	0.035047	53.03	0.454545	0	C36	1	1	1	1	1
2015	2.12857	0.0619461	6	22	0.479269	0.040084	19.33	0.333333	0	D45	1	1	1	1	1
2015	1.06025	-0.0096855	7	21	0.732729	0.059649	11.35	0.333333	0	C30	1	1	1	1	1
2015	2.45066	0.0105063	8	15	0.445699	0.319564	23.51	0.5	0	C39	1	1	1	1	1
2015	5.13082	0.00952146	6	18	0.498417	0.117218	32.07	0.333333	0	C36	1	1	1	1	1
2015	2.72445	0.00591429	5	8	0.616891	0.146648	29.02	0.545455	0.5	C20	1	1	1	1	1
2015	13.1539	-0.0260758	5	19	0.764096	0.038163	58.86	0.545455	0.5	C36	1	1	1	1	1
2015	1.10888	0.0185532	6	13	0.829088	0.099838	43.59	0.363636	0.5	E48	1	1	1	1	1
2015	2.69961	0.00549902	6	12	0.174659	0.220956	17.18	0.444444	0.5	C37	1	1	1	1	1
2015		0.00113835	5	23		0.047937	32.16	0.375	0.5	C26	1	0	0	0	1
2015	2.35466	0.0138541	7	7	0.813899	0.048416	13.13	0.4	0.5	F52	1	1	1	1	1
2015	7.02149	-0.0703373	4	18	0.751066	0.011347	23.51	0.375	0.5	C17	1	1	1	1	1
2015		0.0523523	8	23		0.04822	19.24	0.461538	0.5	D44	1	0	0	0	1
2015	2.8016	-0.00551672	6	7	0.354844	0.300424	30.53	0.333333	0.5	C39	1	1	1	1	1
2015	1.07097	-0.00067968	5	6	0.675561	0.074321	17.52	0.333333	0.5	C26	1	1	1	1	1
2015	2.24778	0.0491403	6	4	0.441059	0.231824	55.48	0.3	0.5	F52	1	1	1	1	1
2015	3.37097	0.0773499	6	19	0.21014	0.219626	32.59	0.333333	0.5	N78	1	1	1	1	1
2015	6.45296	0.0435169	6	15	0.24395	0.434985	23.82	0.333333	0.5	C26	1	1	1	1	1
2015		0.113029	6	1		0.203365	13.56	0.375	0.5	I64	1	0	0	0	1
2015	2.04026	0.02049	6	5	0.303444	0.078707	23.35	0.428571	0.5	C26	1	1	1	1	1
2015	2.58902	0.0441705	6	6	0.172517	0.04553	14.7	0.384615	0.5	C26	1	1	1	1	1
2015	10.1297	0.0349554	4	23	0.941537	0.182145	24.13	0.333333	0.5	C29	1	1	1	1	1
2015		0.0375735	8	8		0.060651	16.15	0.333333	0.5	C26	1	0	0	0	1
2015		0.0540682	6	1		0.450203	27.29	0.428571	0.5	C35	1	0	0	0	1
2015		0.0355195	6	1		0.211209	43.22	0.428571	0.5	C35	1	0	0	0	1
2015	1.54905	0.022129	8	12	0.694183	0.071684	18.97	0.363636	0.5	D44	1	1	1	1	1
2015	1.21571	-0.0432488	8	20	0.825853	0.034828	35.49	0.363636	0.5	B08	1	1	1	1	1
2015	2.49122	-0.0390451	6	8	0.336598	0.088772	21.01	0.384615	0.5	C34	1	1	1	1	1
2015	4.02068	0.00689947	6	15	0.607568	0.052352	36.02	0.333333	0.5	C37	1	1	1	1	1
2015	1.10459	0.0323226	8	19	0.603561	0.091461	33.87	0.363636	0.5	G54	1	1	1	1	1
2015	3.74859	0.0566537	6	6	0.458231	0.072543	35.84	0.5	0.5	C26	1	1	1	1	1
2015	6.35506	-0.11973	7	5	0.199829	0.141184	13.57	0.375	0.5	B11	1	1	1	1	1
2015	2.2673	0.0268449	8	14	0.506551	0.046413	20.15	0.411765	0.5	D44	1	1	1	1	1
2015	2.45312	0.0575844	7	2	0.214515	0.074591	36.41	0.416667	0.5	I65	1	1	1	1	1
2015		-0.987166	6	16		0.067001	30.53	0.333333	0.5	C26	1	0	0	0	1
2015	1.97839	0.0293897	6	19	0.311265	0.076691	20.07	0.428571	0.5	D44	1	1	1	1	1
2015	1.35978	0.026024	5	19	0.377966	0.201515	36.57	0.375	0.5	C36	1	1	1	1	1
2015	5.38846	0.0122544	6	17	0.766015	0.035615	9.85	0.333333	0.5	C25	1	1	1	1	1
2015		0.130212	6	1		0.18205	39.35	0.333333	0.5	C36	1	0	0	0	1
2015		0.00277491	7	19		0.007233	37.77	0.333333	0.5	C22	1	0	0	0	1
2015	1.25631	-0.00172075	8	15	0.885872	0.079733	48.08	0.666667	0.5	E48	1	1	1	1	1
2015	2.42652	0.0172549	7	5	0.441469	0.04344	17.84	0.5	0.5	C35	1	1	1	1	1
2015	2.26884	-0.0334351	6	18	0.762628	0.091791	40.46	0.4	0.5	B09	1	1	1	1	1
2015	2.44654	0.0386087	6	22	0.701407	0.129602	8.21	0.5	0.5	I64	1	1	1	1	1
2015	4.09183	0.0993347	8	7	0.2633	0.137827	19.31	0.333333	0.5	C26	1	1	1	1	1
2015		0.0334784	6	21		0.118764	20.68	0.5	0.5	C39	1	0	0	0	1
2015	2.37908	0.0579907	6	4	0.254135	0.416158	36.21	0.333333	0.5	C35	1	1	1	1	1
2015		0.00423802	6	23		0.112127	10	0.375	0.5	C26	1	0	0	0	1
2015	2.24757	0.0560899	6	12	0.576054	0.158685	57.35	0.333333	0.5	C13	1	1	1	1	1
2015	3.8033	0.0452645	6	14	0.234023	0.299336	27.91	0.333333	0.5	C39	1	1	1	1	1
2015	3.62042	0.0286698	7	9	0.403575	0.19839	51.33	0.333333	0.5	C35	1	1	1	1	1
2015	4.39148	0.0178361	6	20	0.177676	0.170812	39.08	0.333333	0.5	F52	1	1	1	1	1
2015	1.58012	0.0277889	5	5	0.651579	0.02818	41.91	0.333333	0.5	C26	1	1	1	1	1
2015	1.35111	0.0239951	6	6	0.50566	0.081196	26.33	0.333333	0.5	C27	1	1	1	1	1
2015	1.71839	0.012388	6	20	0.827119	0.295584	45.4	0.333333	0.5	E47	1	1	1	1	1
2015		0.100728	6	1		0.6984	41.3	0.375	0.5	C39	1	0	0	0	1
2015	3.55615	0.0490632	7	18	0.517891	0.16811	47.61	0.428571	0.5	C39	1	1	1	1	1
2015	2.18914	0.161863	8	23	0.233003	0.013645	50.61	0.333333	0.5	D44	1	1	1	1	1
2015	1.49296	0.00425045	6	15	0.481793	0.087415	26.69	0.333333	0.5	C32	1	1	1	1	1
2015	7.94133	0.0619579	6	8	0.451566	0.213145	44.2	0.4	0.5	I65	1	1	1	1	1
2015		0.0840406	8	18		0.105576	29.41	0.333333	0.5	C13	1	0	0	0	1
2015	1.46733	0.00330185	5	5	0.539229	0.166692	12.03	0.461538	0.5	E48	1	1	1	1	1
2015	2.17797	0.0213203	6	4	0.412153	0.050775	48.68	0.333333	0.5	C26	1	1	1	1	1
2015	26.6345	0.00503683	5	23	0.920262	0.071013	27.8	0.555556	0.5	C30	1	1	1	1	1
2015		0.0141838	8	21		0.249679	23.37	0.428571	0.5	R85	1	0	0	0	1
2015	2.41231	0.0566176	6	8	0.393174	0.062092	27.26	0.333333	0.5	C26	1	1	1	1	1
2015		0.0418469	7	19		0.561467	18.09	0.3	0.5	J67	1	0	0	0	1
2015		0.147027	6	1		0.719923	37.76	0.538462	0.5	C26	1	0	0	0	1
2015	4.50918	0.0230465	6	8	0.181705	0.307682	8.95	0.375	0.5	I65	1	1	1	1	1
2015	3.00325	0.00187858	5	4	0.157905	0.061977	62.6	0.333333	0.5	C38	1	1	1	1	1
2015		0.105794	7	1		0.076559	11.8	0.3	0.5	C27	1	0	0	0	1
2015	7.62823	-0.0815195	7	20	0.410842	0.121118	41.13	0.4	0.5	K70	1	1	1	1	1
2015	2.17991	-0.0167292	6	15	0.215984	0.006365	45.53	0.333333	0.5	C20	1	1	1	1	1
2015	1.56559	0.0112016	6	19	0.443723	0.154999	12.18	0.428571	0.5	C26	1	1	1	1	1
2015	1.06992	0.0169661	7	15	0.798181	0.098707	54.06	0.333333	0.5	K70	1	1	1	1	1
2015		0.0800792	6	1		0.405504	51.37	0.333333	0.5	I65	1	0	0	0	1
2015	2.1267	0.121996	8	18	0.15608	0.500968	36	0.428571	0.5	C15	1	1	1	1	1
2015	2.44304	0.0668415	5	6	0.618331	0.058991	39.86	0.3	0.5	G54	1	1	1	1	1
2015	3.91191	0.0827145	6	6	0.068401	0.162529	33.98	0.333333	0.5	C39	1	1	1	1	1
2015	2.42882	0.0265067	6	22	0.543455	0.009532	68.06	0.333333	0.5	F52	1	1	1	1	1
2015	2.34845	0.0519035	6	18	0.622082	0.049973	23.92	0.4	0.5	D44	1	1	1	1	1
2015	7.99881	-0.0404041	6	18	0.369928	0.14809	18.08	0.428571	0.5	C27	1	1	1	1	1
2015		0.0490172	5	20		0.202619	39.71	0.357143	0.5	C15	1	0	0	0	1
2015	7.01102	-0.0379473	6	18	0.192124	0.402932	42.68	0.4	0.5	C18	1	1	1	1	1
2015	5.04721	0.0168411	6	19	0.387735	0.187029	30.74	0.416667	0.5	C34	1	1	1	1	1
2015		0.0750016	7	1		0.450386	32.35	0.333333	0.5	C35	1	0	0	0	1
2015	10.0661	0.0745419	6	6	0.347311	0.397185	38.33	0.333333	0.5	C39	1	1	1	1	1
2015	2.56402	0.00629628	6	6	0.654294	0.129826	42.18	0.294118	0.5	C35	1	1	1	1	1
2015	2.19802	0.0283201	6	15	0.236368	0.108369	32.97	0.5	0.5	C33	1	1	1	1	1
2015	3.09816	0.117642	8	22	0.213882	0.268494	26.61	0.4	0.5	C15	1	1	1	1	1
2015	2.4556	0.00189511	8	20	0.402914	0.081872	29.85	0.333333	0.5	C15	1	1	1	1	1
2015	1.07812	0.00533466	8	22	0.721626	0.244577	41.68	0.5	0.5	C34	1	1	1	1	1
2015	1.91161	0.0600194	8	20	0.414519	0.171129	42.1	0.375	0.5	D46	1	1	1	1	1
2015	1.21572	-0.0193809	6	17	0.400878	0.018622	58.16	0.3	0.5	C30	1	1	1	1	1
2015	1.71074	0.0222622	6	5	0.679679	0.055993	21	0.333333	0.5	C34	1	1	1	1	1
2015	2.10362	-0.0335831	6	6	0.525431	0.099276	24.76	0.333333	0.5	C34	1	1	1	1	1
2015		0.136836	7	1		0.581753	33.61	0.333333	0.5	C27	1	0	0	0	1
2015		-0.00357406	4	17		0.017355	54.38	0.5	0.5	C26	1	0	0	0	1
2015		0.0783058	6	18		0.102339	58.54	0.333333	0.5	C39	1	0	0	0	1
2015		-0.0758856	6	6		0.022254	19.69	0.3	0.5	C35	1	0	0	0	1
2015		0.0898861	6	1		0.452256	27.5	0.428571	0.5	C34	1	0	0	0	1
2015	1.16028	-0.0310082	8	22	0.679914	0.172788	23.2	0.333333	0.5	C39	1	1	1	1	1
2015		0.039784	6	19		0.375472	18.85	0.416667	1	C38	1	0	0	0	1
2015	1.58277	0.047843	6	5	0.327152	0.094139	31.97	0.428571	1	C35	1	1	1	1	1
2015		0.0614976	6	2		0.252162	25.72	0.333333	1	C38	1	0	0	0	1
2015	1.25864	-0.0511077	7	16	0.858948	0.041625	47.63	0.333333	1	K70	1	1	1	1	1
2015	1.67776	0.043855	8	19	0.421553	0.241838	43.74	0.466667	1	G59	1	1	1	1	1
2015	2.41836	0.0259819	8	15	0.192676	0.149351	46.8	0.272727	1	C27	1	1	1	1	1
2015	1.01328	0.00747244	8	15	0.770297	0.124656	25.11	0.384615	1	K70	1	1	1	1	1
2015	0.992916	0.0502101	8	20	0.431062	0.171125	56.81	0.272727	1	G55	1	1	1	1	1
2015	1.40741	0.0303966	7	23	0.657062	0.117661	20.82	0.25	1	K70	1	1	1	1	1
2015	1.38299	0.0282471	7	16	0.333754	0.360133	51.45	0.428571	1	K70	1	1	1	1	1
2015	2.39958	0.0754453	8	19	0.323569	0.125717	43.065	0.333333	1	C27	1	1	1	1	1
2015	1.18062	0.0118546	8	14	0.499293	0.134445	50.53	0.444444	1	B11	1	1	1	1	1
2015	1.92586	0.0878838	6	2	0.204877	0.224908	35.75	0.375	1	C29	1	1	1	1	1
2015	4.34768	0.0388467	8	2	0.680907	0.259519	22.85	0.333333	1	C39	1	1	1	1	1
2015	2.21647	-0.0296662	1	17	0.751225	0.115826	20.92	0.3	1	K70	1	1	1	1	1
2015	1.78211	0.00291068	6	19	0.507728	0.132703	24.22	0.333333	1	S90	1	1	1	1	1
2015	1.23812	0.012089	7	11	0.696764	0.220594	52.06	0.363636	1	G55	1	1	1	1	1
2015	1.48289	0.108459	8	14	0.268782	0.152956	51.36	0.555556	1	B11	1	1	1	1	1
2015	3.26416	0.0988581	8	14	0.499962	0.033889	45.18	0.333333	1	C27	1	1	1	1	1
2015	11.6977	-0.0379812	4	23	0.904416	0.246984	27.0057	0.4	1	C39	1	1	1	1	1
2015	2.60448	0.0828472	6	7	0.182725	0.208098	21.17	0.333333	1	C27	1	1	1	1	1
2015	3.25196	0.00282706	7	22	0.66503	0.022474	13.4	0.333333	1	F52	1	1	1	1	1
2015	2.70736	0.0335	6	6	0.128907	0.287637	51.36	0.4	1	C27	1	1	1	1	1
2015	1.1929	0.0131862	6	15	0.802611	0.110078	63.83	0.333333	1	F51	1	1	1	1	1
2015	1.79128	0.0342789	8	22	0.540391	0.132206	50.14	0.357143	1	D46	1	1	1	1	1
2015	3.68272	-0.0570966	6	6	0.203637	0.158145	31.84	0.428571	1	C35	1	1	1	1	1
2015	7.99709	0.0770694	6	23	0.402808	0.189174	26.01	0.333333	1	M73	1	1	1	1	1
2015	1.90623	0.0100789	6	9	0.510931	0.190063	27.95	0.4	1	C38	1	1	1	1	1
2015		0.00321646	8	17		0.230984	47.73	0.363636	1	C36	1	0	0	0	1
2015	5.96551	0.0168492	8	15	0.502173	0.152633	60.5	0.5	1	C38	1	1	1	1	1
2015	2.3447	0.0521486	6	6	0.246856	0.054642	42.96	0.454545	1	C27	1	1	1	1	1
2015	1.23015	0.0111068	6	20	0.86348	0.040624	32.9	0.333333	1	F51	1	1	1	1	1
2015	3.41706	0.0251623	6	4	0.380686	0.259402	23.19	0.428571	1	C35	1	1	1	1	1
2015	3.87746	0.0065865	5	6	0.133832	0.173767	14.88	0.5	1	C38	1	1	1	1	1
2015	1.84867	0.0404874	8	2	0.467844	0.085148	60.64	0.375	1	M74	1	1	1	1	1
2015	11.4435	-0.183885	6	6	0.257262	0.142817	44.71	0.428571	1	C35	1	1	1	1	1
2015	6.60611	-0.0672579	6	9	0.272696	0.099584	25.35	0.333333	1	C39	1	1	1	1	1
2015	5.98334	0.00306974	4	19	0.709932	0.0513	25	0.333333	1	D44	1	1	1	1	1
2015	5.03547	0.0182523	8	18	0.532481	0.097456	22.0733	0.375	1	K70	1	1	1	1	1
2015		0.084263	6	1		0.294364	21.17	0.333333	1	C33	1	0	0	0	1
2015	2.14354	0.0447321	6	6	0.515476	0.080436	7.31	0.363636	1	C36	1	1	1	1	1
2015	1.75638	0.01938	6	20	0.043526	0.667473	20.76	0.428571	1	G55	1	1	1	1	1
2015	1.85406	0.0189735	6	6	0.272273	0.113529	21.28	0.333333		C30	0	0	0	0	0
2015	2.3758	-0.20081	8	16	0.54062	0.072911	45.8	0.3		C32	0	0	0	0	0
2015	3.68519	0.0120238	6	18	0.736858	0.013179	29.2	0.235294		C33	0	0	0	0	0
2015		0.0108763	4	22		0.017512	14.64	0.4		C15	0	0	0	0	0
2015		-0.0646205	6	16		0.05578	28.58	0.333333		C17	0	0	0	0	0
2015		0.105249	8	18		0.007508	27.03	0.333333		C22	0	0	0	0	0
2015	1.5422	0.00945004	8	20	0.111514	0.064577	51.25	0.357143		C26	0	0	0	0	0
2015	1.2015	-0.0131435	7	18	0.815679	0.035221	52.91	0.333333		D44	0	0	0	0	0
2015	2.07049	0.0248209	6	19	0.577824	0.098156	30.93	0.375		F52	0	0	0	0	0
2015	1.11778	0.00706999	6	13	0.428188	0.06834	47.56	0.428571		C30	0	0	0	0	0
2015	2.90895	-0.113502	6	20	0.382771	0.058055	53.43	0.363636		C34	0	0	0	0	0
2015	33.9473	-0.348041	4	17	0.570347	0.05111	5.65	0.375		C26	0	0	0	0	0
2015		0.0277754	6	1		0.131573	28.52	0.3	0.333333	C33	1	0	0	0	1
2015		0.0213787	6	5		0.164831	17.12	0.333333	0.333333	C38	1	0	0	0	1
2015	2.0463	0.0578412	9	14	0.366499	0.193187	56.79	0.4	0.333333	R85	1	1	1	1	1
2015	3.29876	0.026746	5	9	0.397262	0.153735	49.51	0.5	0.333333	C32	1	1	1	1	1
2015	1.25124	0.0249519	5	5	0.644013	0.004297	48.24	0.4	0.333333	C33	1	1	1	1	1
2015	3.07612	0.0387016	6	6	0.2905	0.247289	9.49	0.444444	0.333333	A01	1	1	1	1	1
2015		0.00373783	7	16		0.271643	16.76	0.461538	0.333333	C39	1	0	0	0	1
2015	2.22437	0.0266358	6	14	0.485816	0.113746	21.74	0.428571	0.333333	C30	1	1	1	1	1
2015		0.0428381	6	1		0.226883	51.92	0.333333	0.333333	C26	1	0	0	0	1
2015	2.42915	0.0497849	5	6	0.265851	0.23452	26.49	0.428571	0.333333	C26	1	1	1	1	1
2015	3.90314	0.0418735	9	6	0.290764	0.419385	10	0.333333	0.333333	I65	1	1	1	1	1
2015	1.6316	-0.0841572	8	9	0.849055	0.023888	35.21	0.333333	0.333333	B06	1	1	1	1	1
2015		0.00911935	6	1		0.042398	52.74	0.416667	0.333333	C33	1	0	0	0	1
2015	2.19136	0.0341161	7	5	0.434887	0.149811	22.18	0.333333	0.333333	C29	1	1	1	1	1
2015	2.5462	0.0325902	6	14	0.304458	0.106723	21.8	0.333333	0.333333	C38	1	1	1	1	1
2015	2.37697	0.0163374	6	19	0.268832	0.124034	34.11	0.6	0.333333	A05	1	1	1	1	1
2015	1.16386	0.0219893	8	15	0.740259	0.272955	30.47	0.529412	0.333333	C36	1	1	1	1	1
2015		0.0840335	6	1		0.386042	27.47	0.5	0.333333	C38	1	0	0	0	1
2015	2.06782	0.0327592	7	5	0.612056	0.119331	38.58	0.333333	0.333333	F52	1	1	1	1	1
2015	1.18613	0.00234058	6	23	0.622796	0.226479	21.58	0.333333	0.333333	C38	1	1	1	1	1
2015	5.8596	-0.0747152	6	14	0.398322	0.069039	17.09	0.333333	0.333333	C38	1	1	1	1	1
2015	1.76806	0.0796873	8	20	0.26637	0.058419	31.63	0.3	0.333333	G54	1	1	1	1	1
2015	1.66826	0.0361127	8	11	0.601403	0.036164	41.67	0.333333	0.333333	C17	1	1	1	1	1
2015	1.79215	0.077346	6	20	0.254432	0.177582	39.69	0.25	0.333333	N78	1	1	1	1	1
2015	3.27513	0.0877075	6	12	0.214431	0.26674	28.46	0.4	0.333333	C29	1	1	1	1	1
2015	2.43201	0.0797137	8	5	0.360102	0.053706	49.95	0.333333	0.333333	C13	1	1	1	1	1
2015		-0.107993	6	13		0.028635	10.89	0.384615	0.333333	C36	1	0	0	0	1
2015	2.53513	0.199367	7	5	0.197345	0.239177	23.01	0.444444	0.333333	C36	1	1	1	1	1
2015	3.245	-0.264677	8	17	0.721373	0.090141	15.76	0.333333	0.333333	C26	1	1	1	1	1
2015	6.63405	0.132159	6	4	0.113748	0.191023	61.45	0.428571	0.333333	C35	1	1	1	1	1
2015	1.44376	-0.0165239	8	20	0.66883	0.08373	39.55	0.333333	0.333333	C32	1	1	1	1	1
2015	1.55755	0.0400878	7	20	0.530825	0.273748	22.14	0.333333	0.333333	F52	1	1	1	1	1
2015	1.32964	0.00523257	6	18	0.366515	0.017685	46.4	0.375	0.333333	C17	1	1	1	1	1
2015	2.66117	0.0996191	8	20	0.327075	0.144835	53.89	0.333333	0.333333	C15	1	1	1	1	1
2015	2.78911	0.0283829	6	6	0.200369	0.030455	42.9	0.428571	0.333333	C33	1	1	1	1	1
2015	1.04362	-0.0817313	7	23	0.667892	0.056784	45.54	0.428571	0.333333	C31	1	1	1	1	1
2015	1.844	0.00177114	6	19	0.767251	0.172066	21.13	0.416667	0.333333	C36	1	1	1	1	1
2015	2.46625	0.0739169	7	12	0.213287	0.108362	31.26	0.375	0.333333	C26	1	1	1	1	1
2015		0.0966528	7	1		0.238485	26.69	0.357143	0.333333	C27	1	0	0	0	1
2015	1.25538	0.0112695	6	15	0.664666	0.024865	33.9	0.428571	0.333333	C22	1	1	1	1	1
2015		-0.00265678	7	9		0.011985	16.28	0.571429	0.333333	C34	1	0	0	0	1
2015	1.1192	0.0721105	8	19	0.30128	0.040508	36.78	0.444444	0.333333	C30	1	1	1	1	1
2015	2.47247	-0.0281479	5	5	0.317962	0.130664	41.97	0.333333	0.333333	C30	1	1	1	1	1
2015	1.76268	0.0151951	5	8	0.221288	0.069162	33.23	0.3	0.333333	C26	1	1	1	1	1
2015	1.71333	0.0207011	7	16	0.695507	0.042875	17.34	0.4	0.333333	C30	1	1	1	1	1
2015	1.52628	0.045794	8	12	0.446834	0.197832	51	0.25	0.333333	C38	1	1	1	1	1
2015	2.28759	0.0314343	5	9	0.653375	0.266064	58.33	0.333333	0.333333	E48	1	1	1	1	1
2015		0.0190482	7	13		0.092523	16.07	0.333333	0.333333	E48	1	0	0	0	1
2015	4.17836	-0.14019	6	9	0.511169	0.017687	30.91	0.416667	0.333333	C26	1	1	1	1	1
2015	4.0103	0.100377	6	18	0.491278	0.166247	49.05	0.666667	0.333333	C29	1	1	1	1	1
2015	3.20083	0.0496998	5	6	0.259656	0.124471	18.89	0.363636	0.333333	C39	1	1	1	1	1
2015		0.0383789	9	19		0.385551	21.99	0.333333	0.333333	J67	1	0	0	0	1
2015	2.51665	0.00671257	6	6	0.300083	0.099086	31.24	0.375	0.333333	C34	1	1	1	1	1
2015		0.0136503	7	16		0.069664	11.48	0.333333	0.333333	C27	1	0	0	0	1
2015	1.7038	0.0747295	8	20	0.267228	0.150171	37.97	0.333333	0.333333	C35	1	1	1	1	1
2015	2.56564	0.0628193	6	5	0.581935	0.103566	37.91	0.428571	0.333333	C38	1	1	1	1	1
2015	1.99686	0.0152636	7	7	0.38898	0.079928	20.13	0.333333	0.333333	C38	1	1	1	1	1
2015	2.08147	0.0505353	6	5	0.3964	0.127929	50.91	0.333333	0.333333	C26	1	1	1	1	1
2015		0.0370759	8	12		0.22559	39.66	0.4	0.333333	C39	1	0	0	0	1
2015	1.08819	0.086965	6	23	0.424879	0.027724	42.69	0.454545	0.333333	D44	1	1	1	1	1
2015	2.79273	0.00215705	6	18	0.244063	0.089086	23.76	0.444444	0.333333	C29	1	1	1	1	1
2015	2.00766	0.0158166	7	18	0.321903	0.38721	32.07	0.375	0.333333	C15	1	1	1	1	1
2015	1.92646	0.0038384	6	5	0.767387	0.038347	23.77	0.363636	0.333333	F52	1	1	1	1	1
2015	1.79892	0.0249038	8	18	0.396347	0.090352	34.32	0.333333	0.333333	C34	1	1	1	1	1
2015	1.60947	0.00628869	6	12	0.650217	0.063428	25.49	0.454545	0.333333	C26	1	1	1	1	1
2015	2.28853	0.0152837	7	2	0.611499	0.150637	33.18	0.4	0.333333	C35	1	1	1	1	1
2015		0.101055	7	1		0.16001	79.04	0.363636	0.333333	C15	1	0	0	0	1
2015	1.91502	0.0131133	6	8	0.753749	0.155232	57.89	0.444444	0.333333	K70	1	1	1	1	1
2015	1.90965	0.0146745	8	19	0.507033	0.033104	35.12	0.333333	0.333333	C28	1	1	1	1	1
2015		0.121648	7	1		0.156478	22.74	0.333333	0.333333	C15	1	0	0	0	1
2015	2.17566	0.0600849	6	5	0.26641	0.171465	34.87	0.333333	0.333333	C26	1	1	1	1	1
2015		0.0685538	6	1		0.147813	32.63	0.333333	0.333333	N78	1	0	0	0	1
2015	1.70264	0.0301353	6	20	0.321319	0.165362	30.63	0.3	0.333333	C29	1	1	1	1	1
2015	4.01217	0.0981316	7	6	0.260096	0.408176	75.51	0.333333	0.333333	R85	1	1	1	1	1
2015	2.11634	0.00834038	8	16	0.329338	0.135396	13.85	0.3	0.333333	C32	1	1	1	1	1
2015		0.0299456	5	12		0.083514	36.82	0.363636	0.333333	C29	1	0	0	0	1
2015		0.0177636	6	16		0.244481	19.99	0.428571	0.333333	C36	1	0	0	0	1
2015	8.02717	0.0945063	7	7	0.09764	0.063768	27.88	0.333333	0.333333	C27	1	1	1	1	1
2015	4.46217	0.0520341	9	8	0.222538	0.315213	13.93	0.416667	0.333333	I65	1	1	1	1	1
2015	3.3183	0.0289691	6	2	0.378571	0.066545	41.03	0.4	0.333333	C34	1	1	1	1	1
2015	5.71598	0.0270221	6	10	0.151364	0.156603	25.94	0.333333	0.333333	C26	1	1	1	1	1
2015	1.53029	0.0183455	7	14	0.661083	0.075418	24.17	0.333333	0.333333	E50	1	1	1	1	1
2015	2.09964	0.030903	4	13	0.36357	0.182547	50.65	0.333333	0.333333	G55	1	1	1	1	1
2015	1.04363	-0.105989	4	12	0.558758	0.090064	54.96	0.363636	0.333333	B06	1	1	1	1	1
2015	1.9768	0.0204887	2	2	0.769542	0.075423	41.91	0.363636	0.333333	N77	1	1	1	1	1
2015	1.56861	0.0659211	6	6	0.182096	0.061081	16.31	0.428571	0.818182	C22	1	1	1	1	1
2015	17.9823	0.0202588	5	15	0.701429	0.681419	17.38	0.428571	0.818182	C27	1	1	1	1	1
2015	4.74134	0.0238608	6	5	0.396675	0.138556	22.46	0.428571	0.818182	C13	1	1	1	1	1
2015	8.37386	0.0582228	6	20	0.468232	0.082798	22.2	0.285714	0.818182	I65	1	1	1	1	1
2015	1.95064	0.0742215	6	18	0.528854	0.131935	29.15	0.4	0.818182	C34	1	1	1	1	1
2015	1.64622	0.0602096	6	2	0.157664	0.18346	46.83	0.384615	0.818182	C13	1	1	1	1	1
2015	5.66649	0.050168	6	4	0.188063	0.144927	43.81	0.375	0.818182	C29	1	1	1	1	1
2015	2.34955	0.0133559	6	10	0.249994	0.302498	35.19	0.333333	0.818182	A04	1	1	1	1	1
2015	1.40377	0.0138249	6	8	0.688583	0.021301	35.87	0.3	0.818182	C32	1	1	1	1	1
2015	1.43864	0.015516	7	5	0.510156	0.06815	16.65	0.333333	0.818182	C34	1	1	1	1	1
2015		0.0285849	6	1		0.054973	37.74	0.5	0.818182	C30	1	0	0	0	1
2015	3.92122	0.0854379	6	5	0.138963	0.221641	21.98	0.333333	0.818182	C26	1	1	1	1	1
2015	1.01481	0.00597726	8	18	0.690781	0.168666	52.93	0.363636	0.818182	B06	1	1	1	1	1
2015	1.09778	0.012935	6	18	0.643975	0.017981	33.6	0.571429	0.818182	C26	1	1	1	1	1
2015		0.141052	7	1		0.215136	45.62	0.333333	0.818182	C35	1	0	0	0	1
2015	3.5026	0.182614	8	5	0.145787	0.069734	29.92	0.333333	0.818182	C35	1	1	1	1	1
2015	1.43028	0.0521577	6	6	0.338174	0.061623	10.5	0.333333	0.818182	C26	1	1	1	1	1
2015	2.89386	0.0320119	6	7	0.285025	0.042775	39.1	0.333333	0.818182	C36	1	1	1	1	1
2015		0.0779626	8	23		0.324942	20.56	0.416667	0.818182	C38	1	0	0	0	1
2015	4.18074	-0.00638212	6	6	0.288901	0.04941	18.1	0.375	0.818182	C26	1	1	1	1	1
2015	1.85123	0.0464417	6	4	0.226975	0.063039	37.05	0.3125	0.818182	G55	1	1	1	1	1
2015	1.64583	0.0734408	8	19	0.415614	0.155445	39.35	0.375	0.818182	C39	1	1	1	1	1
2015		0.0163143	5	20		0.103201	22.56	0.4	0.818182	J69	1	0	0	0	1
2015	1.60176	0.0217325	7	20	0.727898	0.051535	15.88	0.333333	0.818182	B08	1	1	1	1	1
2015	2.56857	0.00660237	7	20	0.330238	0.0249	10.49	0.428571	0.818182	S90	1	1	1	1	1
2015	1.49733	0.0476851	8	15	0.689919	0.04314	50.5	0.363636	0.818182	C26	1	1	1	1	1
2015	1.14465	0.0205064	6	17	0.69709	0.071393	63.78	0.333333	0.818182	C36	1	1	1	1	1
2015	1.4786	0.00375329	5	14	0.57967	0.081396	31.37	0.444444	0.818182	C30	1	1	1	1	1
2015	3.46834	0.0242473	6	6	0.347157	0.067722	45.25	0.428571	0.818182	C36	1	1	1	1	1
2015	3.96984	0.0426609	6	8	0.176163	0.059991	36.32	0.333333	0.818182	C28	1	1	1	1	1
2015	1.40657	0.0809074	8	19	0.199597	0.084224	14.69	0.384615	0.818182	C17	1	1	1	1	1
2015	3.3726	0.113898	6	8	0.429839	0.171623	48.2	0.333333	0.818182	C38	1	1	1	1	1
2015	7.12207	0.122605	7	9	0.18103	0.285937	50.27	0.333333	0.818182	C27	1	1	1	1	1
2015	2.14524	0.00515778	7	15	0.655139	0.027114	15.31	0.357143	0.818182	C17	1	1	1	1	1
2015	1.01161	0.00293223	8	16	0.591402	0.047153	35.64	0.333333	0.818182	C22	1	1	1	1	1
2015	1.52508	0.0407969	7	10	0.609528	0.034625	25.42	0.333333	0.818182	C17	1	1	1	1	1
2015	1.58118	0.056258	6	16	0.696445	0.060075	23.06	0.444444	0.818182	C36	1	1	1	1	1
2015	2.79935	0.0083974	5	4	0.403752	0.124556	26	0.333333	0.818182	C30	1	1	1	1	1
2015	3.26918	0.00179237	7	23	0.524292	0.025408	25.08	0.333333	0.818182	B09	1	1	1	1	1
2015	2.38958	0.0357469	6	18	0.640632	0.040691	60.76	0.5	0.818182	F51	1	1	1	1	1
2015	1.21273	0.0362616	7	19	0.708156	0.06764	60.66	0.333333	0.818182	E48	1	1	1	1	1
2015	1.21184	0.0085235	9	22	0.714754	0.079225	24.49	0.4	0.818182	F52	1	1	1	1	1
2015	2.30622	-0.0182452	5	6	0.248274	0.323468	23.25	0.333333	0.818182	C38	1	1	1	1	1
2015	1.22552	0.0604639	8	14	0.455592	0.049359	70.91	0.363636	0.818182	G54	1	1	1	1	1
2015	1.42335	-0.0489643	6	12	0.566227	0.03731	33.29	0.375	0.818182	C35	1	1	1	1	1
2015	6.82962	-0.147644	4	10	0.886365	0.001266	12.22	0.4	0.818182	C17	1	1	1	1	1
2015	2.48906	0.00569247	6	2	0.476112	0.150607	63	0.333333	0.818182	C34	1	1	1	1	1
2015	2.02699	0.0999478	5	8	0.173641	0.280535	33.34	0.375	0.818182	C34	1	1	1	1	1
2015	1.47693	0.0199885	8	10	0.395277	0.036854	41.62	0.363636	0.818182	G55	1	1	1	1	1
2015		0.0988006	6	1		0.487059	45	0.4	0.818182	C39	1	0	0	0	1
2015	2.26149	0.00893233	6	9	0.642223	0.088015	26.29	0.6	0.818182	C17	1	1	1	1	1
2015		0.0258088	6	1		0.061751	28.21	0.333333	0.818182	C26	1	0	0	0	1
2015	1.65018	0.0100258	6	20	0.560562	0.144853	23.38	0.375	0.818182	C29	1	1	1	1	1
2015	3.02849	0.020459	6	20	0.220604	0.075796	30.56	0.285714	0.818182	C26	1	1	1	1	1
2015	1.53582	0.0237235	7	8	0.395618	0.082511	21.64	0.333333	0.818182	C39	1	1	1	1	1
2015	1.93782	0.00595979	8	12	0.427065	0.083865	40.69	0.333333	0.818182	A04	1	1	1	1	1
2015	5.80795	0.0589714	6	10	0.580814	0.218003	27.03	0.428571	0.818182	C26	1	1	1	1	1
2015	8.13703	0.0166179	6	4	0.452895	0.066471	14.52	0.375	0.818182	C39	1	1	1	1	1
2015	2.891	-0.133043	6	20	0.799716	0.052372	16.11	0.375	0.818182	C36	1	1	1	1	1
2015	1.6352	0.0148557	7	5	0.362649	0.064337	52.45	0.333333	0.818182	C33	1	1	1	1	1
2015	2.81044	0.0644435	7	8	0.506598	0.203424	25.55	0.428571	0.818182	C39	1	1	1	1	1
2015	2.63133	0.0346968	7	19	0.419911	0.139273	19.74	0.333333	0.818182	C38	1	1	1	1	1
2015	1.86418	0.02652	7	13	0.546382	0.020285	50.25	0.25	0.818182	B09	1	1	1	1	1
2015		0.0213979	7	7		0.123411	26.76	0.444444	0.818182	C13	1	0	0	0	1
2015	1.97535	0.0274365	7	5	0.615835	0.114597	26.67	0.333333	0.818182	F51	1	1	1	1	1
2015	4.10813	0.0847596	7	5	0.34361	0.202861	37.58	0.333333	0.818182	C27	1	1	1	1	1
2015	1.5536	0.0779293	6	14	0.364736	0.036528	32.22	0.363636	0.818182	C26	1	1	1	1	1
2015		0.00820963	6	6		0.137873	24.28	0.428571	0.818182	C18	1	0	0	0	1
2015	3.66964	0.0652571	7	6	0.318323	0.235791	13.71	0.333333	0.818182	C39	1	1	1	1	1
2015	3.43244	-0.135983	6	14	0.312198	0.307801	15	0.357143	0.818182	B08	1	1	1	1	1
2015	1.5896	0.0232685	7	6	0.304066	0.101067	52.37	0.333333	0.818182	C26	1	1	1	1	1
2015	7.40366	0.158433	4	5	0.458394	0.147749	14.57	0.444444	0.818182	C38	1	1	1	1	1
2015	4.55805	0.0365763	6	6	0.087626	0.23229	37.98	0.333333	0.818182	C35	1	1	1	1	1
2015	3.19341	0.0437771	4	4	0.122431	0.120355	20.86	0.4	0.818182	C27	1	1	1	1	1
2015	2.78484	0.0995992	8	19	0.250155	0.10559	50.4	0.25	0.818182	C15	1	1	1	1	1
2015		0.0568979	6	1		0.118672	34.17	0.333333	0.818182	G54	1	0	0	0	1
2015		0.0327941	6	5		0.035774	36.48	0.333333	0.818182	C34	1	0	0	0	1
2015	2.64121	0.0316719	6	6	0.597947	0.118273	45.26	0.5	0.818182	C26	1	1	1	1	1
2015	2.6965	0.0100739	6	6	0.372048	0.103963	33.84	0.333333	0.818182	C36	1	1	1	1	1
2015		0.0750983	6	1		0.20057	46.5	0.5	0.818182	C38	1	0	0	0	1
2015	3.19794	0.0845974	6	6	0.172854	0.387672	23.1	0.333333	0.818182	M74	1	1	1	1	1
2015	0.985881	0.0188266	8	12	0.636761	0.182934	24.23	0.333333	0.818182	C36	1	1	1	1	1
2015	3.6903	0.114356	8	11	0.258884	0.094663	53.18	0.333333	0.818182	A01	1	1	1	1	1
2015	3.26632	0.0903991	7	16	0.260034	0.430218	53.11	0.333333	0.818182	R85	1	1	1	1	1
2015	4.39036	0.0213126	6	7	0.582114	0.148751	43.8	0.333333	0.818182	C38	1	1	1	1	1
2015	1.03255	0.0507125	8	17	0.729503	0.044703	46.84	0.4375	0.818182	D44	1	1	1	1	1
2015	9.58784	0.0828266	6	4	0.262451	0.067205	18.94	0.363636	0.818182	C26	1	1	1	1	1
2015	2.47847	-0.115007	5	8	0.561916	0.014658	16.46	0.375	0.818182	C34	1	1	1	1	1
2015	0.973996	0.0125437	6	19	0.778623	0.024218	15.13	0.333333	0.818182	C22	1	1	1	1	1
2015		0.033612	6	20		0.059887	15.84	0.428571	0.818182	F52	1	0	0	0	1
2015	2.30869	0.0252127	7	19	0.765473	0.025865	18.54	0.357143	0.818182	D44	1	1	1	1	1
2015	2.60121	0.00445877	6	16	0.624095	0.122497	37.98	0.333333	0.818182	C38	1	1	1	1	1
2015	3.55686	0.069528	6	6	0.329363	0.201525	4.31	0.333333	0.818182	C38	1	1	1	1	1
2015	2.78063	0.0823327	8	6	0.31259	0.154088	39.13	0.444444	0.818182	C26	1	1	1	1	1
2015		0.0710553	5	20		0.11246	23.15	0.333333	0.818182	C28	1	0	0	0	1
2015	1.14677	0.00355202	6	12	0.649021	0.016737	25.88	0.230769	0.818182	C22	1	1	1	1	1
2015	1.87667	0.04101	6	5	0.495176	0.190724	26.21	0.333333	0.818182	C36	1	1	1	1	1
2015	5.79579	0.0423376	7	20	0.327779	0.025426	68.53	0.333333	0.818182	S90	1	1	1	1	1
2015	2.2233	0.0182299	6	5	0.373051	0.1384	12.21	0.333333	0.818182	C38	1	1	1	1	1
2015	2.71818	-0.174415	6	8	0.515403	0.12211	37.85	0.333333	0.818182	A03	1	1	1	1	1
2015	4.04021	-0.230094	6	6	0.816818	0.015322	46.05	0.333333	0.818182	A03	1	1	1	1	1
2015	2.94916	0.0533459	7	9	0.387091	0.112423	32.19	0.333333	0.818182	C35	1	1	1	1	1
2015	4.14971	0.190244	8	20	0.177256	0.192654	23.14	0.333333	0.818182	C27	1	1	1	1	1
2015	2.44715	0.021876	7	22	0.68724	0.123348	30.41	0.333333	0.818182	K70	1	1	1	1	1
2015	2.78061	-0.0343923	6	20	0.762048	0.047023	60	0.4	0.818182	C34	1	1	1	1	1
2015	10.1243	0.0643615	6	20	0.205404	0.240599	50.99	0.428571	0.818182	C19	1	1	1	1	1
2015	3.70711	0.0258979	4	14	0.487361	0.05904	59.4	0.444444	0.818182	C35	1	1	1	1	1
2015	7.77767	0.0087227	6	4	0.145178	0.128648	46.01	0.428571	0.818182	C35	1	1	1	1	1
2015	4.69272	0.112313	6	6	0.209375	0.179559	50.97	0.333333	0.818182	C29	1	1	1	1	1
2015	1.19528	0.0040558	9	16	0.930647	0.046084	53.02	0.444444	0.818182	K70	1	1	1	1	1
2015		0.0723985	7	1		0.169626	52.5	0.4	0.818182	C29	1	0	0	0	1
2015		0.0155421	6	1		0.064805	32.66	0.333333	0.818182	A03	1	0	0	0	1
2015	2.92758	0.0379925	6	5	0.625164	0.093302	22.82	0.333333	0.818182	C26	1	1	1	1	1
2015	1.89185	0.00998798	8	20	0.494332	0.129525	15.4	0.363636	0.818182	C26	1	1	1	1	1
2015	3.15322	0.0994724	6	5	0.112561	0.361672	26.38	0.461538	0.818182	C26	1	1	1	1	1
2015	4.52856	0.0571702	8	16	0.636561	0.119972	42.59	0.333333	0.818182	C39	1	1	1	1	1
2015	1.62462	0.0137959	7	12	0.565006	0.137066	15.86	0.454545	0.818182	E48	1	1	1	1	1
2015	1.51848	0.0565618	8	23	0.432783	0.265797	30.83	0.444444	0.818182	C15	1	1	1	1	1
2015	1.62057	0.0209275	6	20	0.55832	0.081618	34.46	0.375	0.818182	C27	1	1	1	1	1
2015	1.37216	0.0151776	8	5	0.66316	0.085862	6.45	0.333333	0.818182	C29	1	1	1	1	1
2015	2.08675	0.0139151	7	6	0.227837	0.163464	22.36	0.4	0.818182	C35	1	1	1	1	1
2015	2.18576	-0.0964352	6	6	0.397984	0.039757	24.02	0.375	0.818182	C35	1	1	1	1	1
2015	3.87691	0.0839493	5	20	0.219564	0.254177	42.13	0.333333	0.818182	C13	1	1	1	1	1
2015	2.46525	0.0694904	6	5	0.149517	0.205271	31.21	0.333333	0.818182	C26	1	1	1	1	1
2015	4.3148	0.0561829	8	6	0.334025	0.159011	69.7	0.4	0.818182	C38	1	1	1	1	1
2015	4.57303	0.00358306	7	23	0.139825	0.017822	24.57	0.333333	0.818182	F51	1	1	1	1	1
2015	4.25413	0.0128647	6	6	0.241436	0.020555	51.68	0.428571	0.818182	C13	1	1	1	1	1
2015	3.22763	0.125653	7	17	0.192871	0.197737	21.55	0.375	0.818182	C27	1	1	1	1	1
2015	2.40491	0.0110735	5	4	0.314205	0.032803	35.66	0.3	0.818182	C26	1	1	1	1	1
2015		0.0192817	8	17		0.093983	29.81	0.333333	0.818182	C32	1	0	0	0	1
2015	3.25871	0.110634	7	5	0.080968	0.39369	23.06	0.333333	0.818182	I65	1	1	1	1	1
2015	8.54987	-0.453417	5	17	0.107289	0.003989	13.37	0.444444	0.818182	S90	1	1	1	1	1
2015	1.6476	0.0325002	5	6	0.470239	0.036413	16.14	0.416667	0.818182	C33	1	1	1	1	1
2015	3.27989	0.0396181	6	12	0.190978	0.302468	22.39	0.4	0.818182	C33	1	1	1	1	1
2015	1.75914	0.00152992	8	20	0.068619	0.013716	58.41	0.272727	0.818182	B08	1	1	1	1	1
2015	2.44706	0.0984966	6	5	0.393744	0.092511	22.66	0.4	0.818182	C26	1	1	1	1	1
2015	4.13185	0.0556738	6	5	0.228148	0.210646	29.81	0.333333	0.818182	C34	1	1	1	1	1
2015		0.00507995	6	12		0.189303	32.95	0.4	0.818182	C36	1	0	0	0	1
2015	2.45803	0.00188377	6	19	0.525846	0.124178	24.59	0.4375	0.818182	C27	1	1	1	1	1
2015	1.46443	0.00896959	6	18	0.625896	0.089136	30.59	0.333333	0.818182	C34	1	1	1	1	1
2015	1.54645	-0.0152102	6	20	0.695919	0.100139	20.31	0.333333	0.818182	S90	1	1	1	1	1
2015	1.88474	0.0244384	8	10	0.44668	0.068755	17.68	0.428571	0.818182	C35	1	1	1	1	1
2015	1.99082	0.0368907	6	14	0.596122	0.114465	28.77	0.333333	0.818182	C35	1	1	1	1	1
2015	1.6878	0.0273837	5	10	0.237406	0.030295	29	0.428571	0.818182	C30	1	1	1	1	1
2015	1.04411	0.00166521	8	12	0.566167	0.179311	30.26	0.307692	0.818182	C31	1	1	1	1	1
2015		0.0442835	6	6		0.053731	32.94	0.333333	0.818182	C14	1	0	0	0	1
2015	1.92083	0.048661	6	14	0.247424	0.129637	18.47	0.333333	0.818182	C30	1	1	1	1	1
2015	3.95827	0.0545096	6	5	0.286113	0.203704	53.3	0.333333	0.818182	C30	1	1	1	1	1
2015		-0.054942	4	6		0.029454	35.54	0.416667	0.818182	C32	1	0	0	0	1
2015	1.49128	-0.103007	8	19	0.628449	0.103153	27.62	0.333333	0.818182	C35	1	1	1	1	1
2015	8.51447	0.114456	6	9	0.265473	0.17373	22.67	0.428571	0.818182	C23	1	1	1	1	1
2015	1.78683	0.07356	4	19	0.306333	0.206454	21.31	0.388889	0.818182	C39	1	1	1	1	1
2015	3.10696	-0.169995	7	21	0.33096	0.216696	18.03	0.3125	0.818182	B08	1	1	1	1	1
2015	3.8199	0.00806785	7	6	0.476141	0.052675	42.12	0.333333	0.818182	C27	1	1	1	1	1
2015	2.17597	0.0328927	6	18	0.390187	0.108504	40.34	0.333333	0.818182	C26	1	1	1	1	1
2015	28.3021	0.088942	6	20	0.71346	0.018922	15.25	0.428571	0.818182	B09	1	1	1	1	1
2015	1.27393	0.0382953	8	10	0.625026	0.05988	55.88	0.5	0.818182	C22	1	1	1	1	1
2015	9.41302	-0.0350319	3	16	0.858061	0.001463	9.88	0.333333		C39	0	0	0	0	0
2015		0.0528195	6	1		0.062475	29.13	0.3		C26	0	0	0	0	0
2015	2.84529	0.00807033	6	13	0.387144	0.138171	20.14	0.333333		C32	0	0	0	0	0
2015	3.39562	0.0451285	6	19	0.178578	0.127862	22.33	0.357143		R87	0	0	0	0	0
2015	1.12854	0.0112423	6	18	0.703247	0.051618	46.26	0.454545		B06	0	0	0	0	0
2015	3.24975	0.0260021	8	12	0.197623	0.129014	30.79	0.333333		C37	0	0	0	0	0
2015	1.92789	0.0135528	6	5	0.501177	0.04114	59.08	0.583333		C27	0	0	0	0	0
2015	3.37397	0.0222058	7	5	0.333173	0.164996	11.91	0.375		C27	0	0	0	0	0
2015	1.299	-0.164214	8	16	0.941144	0.005801	49.45	0.333333		B06	0	0	0	0	0
2015	1.18943	0.0309814	6	24	0.766396	0.124903	31.64	0.416667		D45	0	0	0	0	0
2015	2.23456	-0.0738645	6	19	0.959733	0.038046	25.69	0.333333		C26	0	0	0	0	0
2015	1.06492	-0.000610764	7	13	0.60357	0.084203	58.34	0.272727		B06	0	0	0	0	0
2015		0.00246616	6	15		0.041528	22.94	0.333333		C30	0	0	0	0	0
2015		0.0307461	8	6		0.556936	34.16	0.3125		J67	0	0	0	0	0
2015		0.052825	4	20		0.040786	22.61	0.333333		C27	0	0	0	0	0
2015	1.19373	-0.0783514	6	20	0.757087	0.121889	14.22	0.428571		C25	0	0	0	0	0
2015	1.32773	0.110476	8	10	0.208978	0.071916	61.7	0.357143		G53	0	0	0	0	0
2015	1.00334	0.00403253	8	16	0.636522	0.071809	54.4	0.4		B06	0	0	0	0	0
2015	1.60619	-0.0909325	6	19	0.787332	0.021526	27.79	0.307692		C26	0	0	0	0	0
2015	2.48825	-0.0767854	5	16	0.768391	0.043378	43.09	0.333333		C25	0	0	0	0	0
2015		-0.012245	4	13		0.020696	31.57	0.428571		C31	0	0	0	0	0
2015		0.0384047	6	1		0.180054	35.49	0.333333		C35	0	0	0	0	0
2015	2.98842	0.0512834	8	14	0.370148	0.231811	24.77	0.444444		C27	0	0	0	0	0
2015	1.03237	-0.000821796	8	10	0.65298	0.123144	61.34	0.352941		B06	0	0	0	0	0
2015	1.29838	0.000810687	6	18	0.808462	0.039106	27.34	0.333333		C35	0	0	0	0	0
2015	1.11691	0.0180747	7	19	0.775692	0.059855	30.17	0.333333		D44	0	0	0	0	0
2015	1.39834	0.0409604	8	20	0.471211	0.153206	60.46	0.5		D44	0	0	0	0	0
2015	3.15335	-0.0307936	6	19	0.382267	0.179538	42.29	0.333333		C30	0	0	0	0	0
2015	4.34508	0.0532864	6	5	0.345606	0.155891	22.3	0.5		F52	0	0	0	0	0
2015	7.16009	-0.183996	8	18	0.030806	0.194329	23.98	0.4		C32	0	0	0	0	0
2015	1.12052	-0.0274514	6	19	0.551948	0.090113	89.99	0.333333		C25	0	0	0	0	0
2015	1.01743	-0.0528148	6	18	0.695064	0.064308	63.49	0.357143		C31	0	0	0	0	0
2015	0.985391	-0.0691658	7	10	0.634083	0.212123	57.46	0.333333		B06	0	0	0	0	0
2015	2.8041	0.0662033	6	6	0.179034	0.219574	23.09	0.363636		C26	0	0	0	0	0
2015	2.81755	0.0807869	8	22	0.32973	0.148521	69.97	0.333333		C15	0	0	0	0	0
2015	0.954432	-0.00541724	8	18	0.539731	0.0716	45.11	0.333333		B06	0	0	0	0	0
2015	1.03937	-0.0448421	9	13	0.865428	0.064997	57.43	0.363636		F51	0	0	0	0	0
2015	7.39399	0.0413408	6	7	0.247034	0.122223	39.64	0.333333	0.857143	C39	1	1	1	1	1
2015	1.88568	0.0507516	6	2	0.49671	0.153253	31.05	0.4	0.857143	C27	1	1	1	1	1
2015	14.8397	-0.0598067	7	24	0.475371	0.281997	22.65	0.428571	0.857143	K70	1	1	1	1	1
2015	2.3892	0.0468444	7	6	0.375887	0.056721	33.86	0.3	0.857143	F51	1	1	1	1	1
2015	1.91822	0.0349828	8	24	0.511696	0.036708	11.08	0.6	0.857143	C30	1	1	1	1	1
2015	5.00882	0.0249265	6	4	0.254968	0.039	29.83	0.333333	0.857143	C38	1	1	1	1	1
2015	2.62632	0.0470233	6	6	0.150037	0.393849	24.13	0.4	0.857143	I65	1	1	1	1	1
2015		0.0479814	6	1		0.07275	38.25	0.428571	0.857143	C39	1	0	0	0	1
2015	2.63186	0.0217353	6	4	0.161282	0.487717	17.47	0.333333	0.857143	D44	1	1	1	1	1
2015	1.472	0.0106033	6	8	0.848495	0.055253	50.06	0.333333	0.857143	L72	1	1	1	1	1
2015	1.39427	0.0380804	6	20	0.686989	0.070816	44.93	0.333333	0.857143	C38	1	1	1	1	1
2015	1.98523	0.0178667	6	8	0.430142	0.092473	54.63	0.333333	0.857143	C38	1	1	1	1	1
2015	2.15138	0.0453693	7	9	0.580902	0.099494	24.05	0.333333	0.857143	C38	1	1	1	1	1
2015		0.0760133	7	1		0.615145	30.29	0.428571	0.857143	C18	1	0	0	0	1
2015	2.97177	-0.22905	6	22	0.431609	0.08903	14.94	0.333333	0.857143	C14	1	1	1	1	1
2015	1.71348	0.0194082	5	6	0.464388	0.130314	30.06	0.333333	0.857143	C22	1	1	1	1	1
2015	2.37303	-0.0171308	5	6	0.582472	0.043244	16.17	0.375	0.857143	C39	1	1	1	1	1
2015		0.00872106	8	25		0.104238	49.56	0.357143	0.857143	J66	1	0	0	0	1
2015		0.0774168	6	5		0.357398	29.12	0.555556	0.857143	C35	1	0	0	0	1
2015	2.05716	0.0576158	7	13	0.51841	0.122055	27.92	0.375	0.857143	N77	1	1	1	1	1
2015	4.01937	0.0251286	7	5	0.173057	0.369304	38.6	0.428571	0.857143	C39	1	1	1	1	1
2015	2.40925	0.0410133	6	4	0.185628	0.087707	24.62	0.333333	0.857143	G59	1	1	1	1	1
2015		0.0718919	6	1		0.237775	22.07	0.5	0.857143	C37	1	0	0	0	1
2015	1.38768	0.0897408	6	2	0.163854	0.582278	79.96	0.333333	0.857143	C39	1	1	1	1	1
2015	3.81978	0.00507077	6	7	0.160301	0.096647	15.4	0.333333	0.857143	C32	1	1	1	1	1
2015	3.78864	0.0433461	5	6	0.237752	0.135488	34.11	0.333333	0.857143	C27	1	1	1	1	1
2015	5.4642	0.0449793	8	6	0.019687	0.090432	19.76	0.375	0.857143	C24	1	1	1	1	1
2015	1.77134	0.0491522	5	15	0.088008	0.011818	19.995	0.333333	0.857143	F51	1	1	1	1	1
2015	2.16984	0.0412742	6	22	0.49158	0.058761	24.97	0.363636	0.857143	C38	1	1	1	1	1
2015	1.7672	-0.0537513	7	6	0.431855	0.17809	29.08	0.428571	0.857143	C39	1	1	1	1	1
2015		0.015083	6	16		0.010014	25.41	0.333333	0.857143	G55	1	0	0	0	1
2015	4.84183	0.0231293	6	5	0.482132	0.042471	31.92	0.333333	0.857143	C39	1	1	1	1	1
2015	2.64384	0.028577	7	5	0.29374	0.156343	44.42	0.428571	0.857143	C35	1	1	1	1	1
2015	4.23407	0.172278	8	4	0.162197	0.19162	54.4	0.428571	0.857143	C23	1	1	1	1	1
2015	2.94995	0.0327968	6	6	0.202109	0.261786	35.78	0.375	0.857143	I65	1	1	1	1	1
2015		0.0443972	6	1		0.173494	48.43	0.375	0.857143	C39	1	0	0	0	1
2015		0.0573225	6	1		0.322877	28.5	0.428571	0.857143	C30	1	0	0	0	1
2015		0.0643739	5	1		0.13143	35.88	0.333333	0.857143	C26	1	0	0	0	1
2015		0.0544886	6	1		0.091149	28.7	0.461538	0.857143	C39	1	0	0	0	1
2015	3.26258	0.0735342	7	7	0.507417	0.387656	39.78	0.333333	0.857143	K70	1	1	1	1	1
2015	122.189	-0.00230937	6	24	0.708077	0.583226	11.52	0.375	0.857143	C37	1	1	1	1	1
2015	1.28954	0.00212054	8	23	0.788377	0.188437	41.66	0.4375	0.857143	C37	1	1	1	1	1
2015		-0.00493738	8	19		0.092853	53.92	0.333333	0.857143	C39	1	0	0	0	1
2015		0.0830057	6	1		0.338324	15.32	0.4	0.857143	C40	1	0	0	0	1
2015	1.60172	0.0628036	6	2	0.695091	0.061182	65.28	0.428571	0.857143	C38	1	1	1	1	1
2015		0.0374697	8	7		0.342341	24.71	0.333333	0.857143	J67	1	0	0	0	1
2015	2.23819	0.0349619	6	16	0.432835	0.074467	38.63	0.3	0.857143	G56	1	1	1	1	1
2015	3.33473	0.0232679	6	23	0.290364	0.245518	49.18	0.3	0.857143	F51	1	1	1	1	1
2015	1.75266	0.218267	6	2	0.2389	0.390285	58.13	0.333333	0.857143	C14	1	1	1	1	1
2015	5.20513	0.0275195	5	6	0.043779	0.586952	21.63	0.333333	0.857143	C39	1	1	1	1	1
2015		0.00585681	6	1		0.018507	25.38	0.5	0.857143	L72	1	0	0	0	1
2015	2.18538	0.0165416	6	4	0.463412	0.13155	30.3	0.333333	0.857143	C39	1	1	1	1	1
2015	14.5307	-0.0249992	5	8	0.616076	0.225788	24.66	0.333333	0.857143	C38	1	1	1	1	1
2015		-0.0112127	6	7		0.118349	24.69	0.5	0.857143	C39	1	0	0	0	1
2015	4.70406	-0.0246269	6	26	0.44704	0.057941	17.41	0.333333	0.857143	K70	1	1	1	1	1
2015	2.2074	0.0406267	6	18	0.832078	0.115373	23.98	0.333333	0.857143	F52	1	1	1	1	1
2015	3.0079	0.0549956	6	5	0.503279	0.105607	58.45	0.4	0.857143	C39	1	1	1	1	1
2015	2.47635	0.0886714	6	7	0.367266	0.041432	31.92	0.333333	0.857143	C27	1	1	1	1	1
2015	1.6473	0.00682618	6	18	0.267756	0.085268	21.66	0.375	0.857143	C13	1	1	1	1	1
2015	3.80111	0.0108252	6	22	0.792083	0.141721	44.79	0.428571	0.857143	K70	1	1	1	1	1
2015	6.50659	0.0299689	6	6	0.162322	0.131575	45.86	0.333333	0.857143	C35	1	1	1	1	1
2015	2.57712	-0.0827967	5	8	0.417177	0.031037	28.53	0.666667	0.857143	C20	1	1	1	1	1
2015		0.0214789	6	1		0.371984	33.88	0.333333	0.857143	M74	1	0	0	0	1
2015	1.08276	0.0454889	9	19	0.634098	0.13016	57.66	0.5	0.857143	N78	1	1	1	1	1
2015	1.54854	-0.016564	7	6	0.64776	0.128014	14.09	0.4	0.857143	E48	1	1	1	1	1
2015	1.48268	0.0047957	6	21	0.374701	0.013176	21.49	0.6	0.857143	K70	1	1	1	1	1
2015		0.0580611	6	5		0.198152	22.65	0.545455	0.857143	I65	1	0	0	0	1
2015	1.76447	0.00731127	6	8	0.38627	0.016723	32.55	0.333333	0.857143	C38	1	1	1	1	1
2015	2.80433	0.0404357	8	5	0.24828	0.241572	17.08	0.461538	0.857143	C26	1	1	1	1	1
2015	3.30004	0.0779565	6	6	0.656484	0.09508	17.39	0.333333	0.857143	L72	1	1	1	1	1
2015	1.74181	0.0432563	6	4	0.500972	0.056474	24.06	0.5	0.857143	C39	1	1	1	1	1
2015	3.22105	0.0784078	7	8	0.269948	0.44695	57.77	0.363636	0.857143	I63	1	1	1	1	1
2015	1.83597	0.0381135	5	2	0.130335	0.456633	70.42	0.384615	0.857143	C38	1	1	1	1	1
2015	1.08757	0.0354363	8	23	0.571741	0.165403	47.82	0.4	0.857143	D44	1	1	1	1	1
2015	3.14092	0.0476674	5	2	0.445802	0.101892	39.81	0.428571	0.857143	C30	1	1	1	1	1
2015	3.28831	0.0355684	6	5	0.230638	0.157292	21.21	0.333333	0.857143	C35	1	1	1	1	1
2015	1.26024	0.0180982	9	23	0.79961	0.167253	45.67	0.333333	0.857143	K70	1	1	1	1	1
2015	1.48378	0.110591	7	19	0.196852	0.115605	46.81	0.333333	0.857143	D46	1	1	1	1	1
2015	1.27016	0.0190432	7	18	0.717746	0.198845	25.44	0.375	0.857143	K70	1	1	1	1	1
2015	2.03723	0.0333248	6	6	0.231544	0.046324	32.59	0.333333	0.857143	C27	1	1	1	1	1
2015	3.44557	0.0121023	6	16	0.630016	0.070802	35.08	0.375	0.857143	K70	1	1	1	1	1
2015	1.22932	0.0309385	8	19	0.641433	0.220168	30.59	0.384615	0.857143	C39	1	1	1	1	1
2015	2.62262	0.0364406	6	6	0.487394	0.102331	61.61	0.428571	0.857143	C39	1	1	1	1	1
2015	1.1039	0.0347575	9	15	0.658289	0.104381	21.77	0.357143	0.857143	K70	1	1	1	1	1
2015	3.45243	0.0288572	5	5	0.354848	0.094602	20.01	0.333333	0.857143	C35	1	1	1	1	1
2015	2.39025	0.0028616	6	22	0.267673	0.252125	46.21	0.3	0.857143	C39	1	1	1	1	1
2015		0.0368549	7	6		0.131688	30.01	0.3	0.857143	C24	1	0	0	0	1
2015	3.2421	0.0576106	7	6	0.138596	0.105057	15.51	0.333333	0.857143	C26	1	1	1	1	1
2015	3.56862	0.00810685	6	7	0.531198	0.141833	49.41	0.333333	0.857143	C24	1	1	1	1	1
2015	2.06229	0.0624073	8	18	0.457634	0.087166	16.05	0.416667	0.857143	C39	1	1	1	1	1
2015	1.81015	0.0414938	8	7	0.512017	0.158328	50.87	0.333333	0.857143	D45	1	1	1	1	1
2015	2.32816	0.030387	5	5	0.493883	0.095948	27.94	0.333333	0.857143	E50	1	1	1	1	1
2015	2.36919	0.0514928	6	6	0.078409	0.077737	31.7	0.4	0.857143	C39	1	1	1	1	1
2015	1.13274	0.0267705	8	19	0.733836	0.028569	41.14	0.454545	0.857143	G56	1	1	1	1	1
2015	4.32724	-0.0123702	6	9	0.174983	0.121501	47.11	0.333333	0.857143	L72	1	1	1	1	1
2015	2.0356	0.0982023	6	19	0.449281	0.148659	41.54	0.571429	0.857143	G54	1	1	1	1	1
2015	8.74376	0.0579912	6	4	0.270091	0.213915	59.06	0.333333	0.857143	C33	1	1	1	1	1
2015	6.6098	0.0465143	7	23	0.269534	0.285362	37.19	0.333333	0.857143	H61	1	1	1	1	1
2015	2.72716	0.0106253	6	7	0.1866	0.057539	12.37	0.375	0.857143	C34	1	1	1	1	1
2015	4.18103	0.143261	7	5	0.231838	0.313415	25.4	0.545455	0.857143	C21	1	1	1	1	1
2015		0.0241286	6	1		0.130385	28.41	0.3	0.857143	C21	1	0	0	0	1
2015	3.33384	-0.0141181	5	10	0.507092	0.240514	16.88	0.272727	0.857143	C39	1	1	1	1	1
2015	5.06153	0.0143683	6	9	0.316291	0.039643	43.1	0.6	0.857143	C39	1	1	1	1	1
2015	1.87361	0.0126005	8	22	0.636919	0.158582	44.51	0.333333	0.857143	C39	1	1	1	1	1
2015	1.53902	0.0585657	7	22	0.52846	0.124726	26.12	0.363636	0.857143	D44	1	1	1	1	1
2015	5.06612	-0.522931	7	6	0.407236	0.273353	32.56	0.333333	0.857143	C15	1	1	1	1	1
2015	2.45492	-0.000410647	6	20	0.435331	0.333291	19.99	0.333333	0.857143	F51	1	1	1	1	1
2015	3.63158	0.0584301	6	6	0.412786	0.06404	30.01	0.333333	0.857143	C41	1	1	1	1	1
2015	1.71429	0.0116758	6	6	0.590325	0.0666	25.98	0.333333	0.857143	C29	1	1	1	1	1
2015	1.45356	0.0327318	7	2	0.422738	0.065512	40.74	0.428571	0.857143	C14	1	1	1	1	1
2015	3.90613	0.00936585	4	7	0.561326	0.176222	19.84	0.333333	0.857143	I65	1	1	1	1	1
2015	2.49192	0.00789629	6	7	0.398014	0.062841	36.74	0.5	0.857143	C18	1	1	1	1	1
2015	1.65514	0.0531125	7	9	0.453592	0.386063	53.23	0.428571	0.857143	F52	1	1	1	1	1
2015	8.25138	0.0548168	6	4	0.331371	0.246827	10.88	0.4	0.857143	I63	1	1	1	1	1
2015	2.13849	0.0533235	8	25	0.638202	0.200367	11.91	0.428571	0.857143	S90	1	1	1	1	1
2015	3.27371	0.00746395	6	8	0.149834	0.047567	51.52	0.333333	0.857143	C29	1	1	1	1	1
2015	1.4144	0.0256869	8	21	0.387465	0.339083	25.76	0.3	0.857143	C39	1	1	1	1	1
2015	1.67211	0.0135779	7	6	0.411538	0.13238	49.2	0.333333	0.857143	C32	1	1	1	1	1
2015		0.0751647	6	1		0.388182	9.65	0.5	0.857143	C30	1	0	0	0	1
2015	3.66356	0.0484903	6	5	0.465433	0.083633	40.78	0.333333	0.857143	C35	1	1	1	1	1
2015	8.58672	0.0402794	6	5	0.367469	0.052963	33.67	0.428571	0.857143	C39	1	1	1	1	1
2015	6.06128	-0.0944563	6	4	0.566486	0.046944	33.51	0.3	0.857143	C39	1	1	1	1	1
2015	13.3657	0.0912159	7	13	0.515859	0.159373	12.25	0.375	0.857143	I65	1	1	1	1	1
2015	3.51529	-0.044815	6	2	0.381927	0.120388	12.91	0.3	0.857143	C36	1	1	1	1	1
2015	2.79996	-0.0718782	6	16	0.64449	0.103925	39.18	0.333333	0.857143	C38	1	1	1	1	1
2015		0.0306263	8	5		0.202273	34.53	0.363636	0.857143	I65	1	0	0	0	1
2015	7.64432	0.113949	7	2	0.093646	0.380878	28.23	0.461538	0.857143	I65	1	1	1	1	1
2015		0.0189082	6	5		0.139656	44.85	0.375	0.857143	C24	1	0	0	0	1
2015	3.37665	0.0337053	6	6	0.072293	0.219847	17.15	0.333333	0.857143	C14	1	1	1	1	1
2015	3.11114	0.0486881	6	9	0.403068	0.251522	22.59	0.333333	0.857143	C38	1	1	1	1	1
2015	1.04022	0.0643791	8	23	0.57978	0.072684	67.39	0.333333	0.857143	D44	1	1	1	1	1
2015		0.0107323	6	19		0.283526	26.43	0.307692	0.857143	C39	1	0	0	0	1
2015	3.22501	0.106946	6	2	0.099349	0.317462	46.29	0.3	0.857143	C38	1	1	1	1	1
2015	3.8782	0.119163	7	9	0.381416	0.323461	47.7	0.363636	0.857143	C34	1	1	1	1	1
2015	4.50717	0.0633159	6	9	0.112879	0.0441	11.27	0.333333	0.857143	C27	1	1	1	1	1
2015	4.90393	0.0391798	4	6	0.1624	0.13275	20.72	0.272727	0.857143	C39	1	1	1	1	1
2015	3.56489	-0.0666527	5	7	0.35803	0.076139	18.32	0.333333	0.857143	C39	1	1	1	1	1
2015	2.29563	0.081654	5	23	0.404534	0.094966	36.68	0.538462	0.857143	C27	1	1	1	1	1
2015	2.11659	0.0594186	7	2	0.454107	0.166601	41.48	0.333333	0.857143	C38	1	1	1	1	1
2015	1.54528	0.014714	6	23	0.488875	0.072879	25.83	0.4	0.857143	G55	1	1	1	1	1
2015	4.03167	0.0280176	6	5	0.308065	0.120786	30.18	0.5	0.857143	C39	1	1	1	1	1
2015	5.39784	0.0537946	6	6	0.283118	0.15951	22.7	0.3	0.857143	C39	1	1	1	1	1
2015		-0.0225698	4	20		0.040485	11.39	0.333333	0.857143	C29	1	0	0	0	1
2015		0.0578178	6	1		0.275931	45.17	0.428571	0.857143	C35	1	0	0	0	1
2015	5.1907	0.0477757	6	5	0.562002	0.174465	31.88	0.333333	0.857143	L72	1	1	1	1	1
2015		0.0335545	6	1		0.150367	80.01	0.428571	0.857143	C39	1	0	0	0	1
2015	2.22529	0.0630437	8	8	0.274122	0.058124	20.3	0.428571	0.857143	C30	1	1	1	1	1
2015	10.1469	0.0171999	6	25	0.590402	0.129221	28.42	0.333333	0.857143	C27	1	1	1	1	1
2015	1.52729	0.0780698	8	20	0.699646	0.478454	18.22	0.333333	0.857143	C38	1	1	1	1	1
2015	6.31241	0.00491153	4	5	0.266782	0.280081	27.31	0.4	0.857143	I65	1	1	1	1	1
2015	1.92532	0.0372117	6	4	0.404979	0.098484	31.76	0.384615	0.857143	C39	1	1	1	1	1
2015	3.26188	0.0669704	7	7	0.238781	0.25532	45.76	0.5	0.857143	C22	1	1	1	1	1
2015	9.88528	-0.15303	5	5	0.2696	0.296001	67.08	0.4	0.857143	C39	1	1	1	1	1
2015		0.091718	6	1		0.099834	42.24	0.428571	0.857143	C38	1	0	0	0	1
2015	1.19235	0.0424499	9	25	0.777015	0.084652	15.23	0.363636	0.857143	K70	1	1	1	1	1
2015	3.26051	0.0739587	7	6	0.171339	0.179301	18.16	0.307692	0.857143	C38	1	1	1	1	1
2015	6.31083	0.0539841	6	4	0.441247	0.22531	18.44	0.5	0.857143	I65	1	1	1	1	1
2015	4.94864	0.0512723	6	23	0.208073	0.469976	51.26	0.416667	0.857143	C13	1	1	1	1	1
2015	1.69032	0.0564632	6	4	0.174488	0.129014	37.54	0.5	0.857143	C26	1	1	1	1	1
2015	2.66688	0.0449348	7	4	0.234724	0.105618	23.13	0.5	0.857143	C39	1	1	1	1	1
2015	3.90444	0.147106	6	9	0.185106	0.094009	32.73	0.333333	0.857143	C23	1	1	1	1	1
2015	6.50195	0.0677201	6	2	0.182407	0.465728	34.05	0.4	0.857143	C35	1	1	1	1	1
2015	2.80844	-0.132299	5	9	0.629437	0.002347	15.66	0.333333	0.857143	C26	1	1	1	1	1
2015		0.0114914	7	22		0.028462	52.4	0.428571	0.857143	K70	1	0	0	0	1
2015	2.90967	0.00738206	6	23	0.617474	0.072435	30.59	0.333333	0.857143	C33	1	1	1	1	1
2015	2.24531	0.0188268	6	5	0.70563	0.072448	29.23	0.428571	0.857143	C36	1	1	1	1	1
2015	5.18612	0.027874	5	8	0.677622	0.132751	38.9	0.5	0.857143	C26	1	1	1	1	1
2015	1.26621	0.0210339	6	4	0.636574	0.03891	32.53	0.333333	0.857143	C38	1	1	1	1	1
2015	1.30141	0.00822989	7	15	0.805175	0.017564	43.84	0.333333	0.857143	K70	1	1	1	1	1
2015	1.2424	0.01624	6	22	0.771898	0.091848	47.35	0.333333	0.857143	K70	1	1	1	1	1
2015	3.15351	0.0905498	6	22	0.384404	0.293206	41.55	0.428571	0.857143	C22	1	1	1	1	1
2015	2.9113	0.0471241	6	6	0.100887	0.657117	39.52	0.333333	0.857143	C34	1	1	1	1	1
2015	1.5866	-0.0895307	6	24	0.784184	0.104429	21.75	0.6	0.857143	C39	1	1	1	1	1
2015	1.1072	0.0212804	8	22	0.667536	0.030527	48.03	0.428571	0.857143	C33	1	1	1	1	1
2015		0.0547698	6	1		0.164626	21.33	0.333333	0.857143	E48	1	0	0	0	1
2015	2.46318	0.0122889	7	12	0.660603	0.146774	53.57	0.333333	0.857143	K70	1	1	1	1	1
2015		0.139856	6	1		0.458712	42.86	0.333333	0.857143	C21	1	0	0	0	1
2015	2.25265	0.0410276	6	6	0.401911	0.096211	20.49	0.5	0.857143	C39	1	1	1	1	1
2015	3.24311	0.0300268	7	9	0.285063	0.182684	23.61	0.375	0.857143	C35	1	1	1	1	1
2015		0.0639472	7	19		0.371539	42.65	0.363636	0.857143	J67	1	0	0	0	1
2015	3.92539	0.0268719	8	6	0.120117	0.227197	4.38	0.363636	0.857143	C39	1	1	1	1	1
2015		0.0878382	6	1		0.196403	35.6	0.333333	0.857143	C18	1	0	0	0	1
2015	1.98573	0.0306928	6	4	0.436259	0.069327	24.3	0.454545	0.857143	B11	1	1	1	1	1
2015	3.58342	0.011227	6	10	0.674284	0.052156	31.03	0.428571	0.857143	C39	1	1	1	1	1
2015	2.5374	0.0847661	8	19	0.452828	0.241806	45.23	0.363636	0.857143	C27	1	1	1	1	1
2015		0.0532857	6	1		0.139174	50.22	0.428571	0.857143	C33	1	0	0	0	1
2015	4.14262	0.175344	6	2	0.137428	0.052618	37.35	0.5	0.857143	C39	1	1	1	1	1
2015	2.28554	0.0128116	5	6	0.362873	0.033809	30.39	0.333333	0.857143	C26	1	1	1	1	1
2015	3.0981	0.0271472	6	4	0.365075	0.121939	19.07	0.3	0.857143	C39	1	1	1	1	1
2015	2.77331	0.0233774	6	6	0.186506	0.128647	34.72	0.428571	0.857143	C39	1	1	1	1	1
2015	3.65055	0.00876934	6	6	0.332383	0.036682	32.68	0.333333	0.857143	A04	1	1	1	1	1
2015		0.0412936	6	20		0.105376	30.24	0.333333	0.857143	L72	1	0	0	0	1
2015	2.50963	0.0152807	6	21	0.701165	0.055495	9.09	0.5	0.857143	C33	1	1	1	1	1
2015	4.07295	0.0905475	6	21	0.647971	0.120495	45.23	0.333333	0.857143	C38	1	1	1	1	1
2015	2.86063	0.0486341	6	2	0.181158	0.185468	54.23	0.6	0.857143	C29	1	1	1	1	1
2015	2.64011	0.0338795	6	5	0.561926	0.090106	35.65	0.428571	0.857143	C35	1	1	1	1	1
2015	2.95833	0.03629	7	10	0.299025	0.218999	32.35	0.375	0.857143	C38	1	1	1	1	1
2015	2.2517	-0.00295256	7	4	0.513812	0.126427	39.75	0.333333	0.857143	C18	1	1	1	1	1
2015	7.31507	0.0248061	6	8	0.205242	0.21313	15.69	0.428571	0.857143	C36	1	1	1	1	1
2015	1.93049	-0.0792585	6	9	0.817106	0.079933	15.2	0.363636	0.857143	E50	1	1	1	1	1
2015		0.0171446	6	9		0.114815	23.65	0.333333	0.857143	C26	1	0	0	0	1
2015	3.64498	0.0493301	7	2	0.148585	0.291414	33.09	0.384615	0.857143	I65	1	1	1	1	1
2015	5.17086	0.0365138	6	4	0.301435	0.288414	24.17	0.333333	0.857143	I65	1	1	1	1	1
2015	4.66381	0.00284221	6	6	0.462497	0.312566	12.11	0.4	0.857143	C30	1	1	1	1	1
2015		0.0613467	7	1		0.071191	45.27	0.3	0.857143	C35	1	0	0	0	1
2015	1.66849	0.0264669	6	19	0.312977	0.165592	30.31	0.428571	0.857143	C39	1	1	1	1	1
2015	2.441	-0.343551	4	7	0.819794	0.087307	13.97	0.461538	0.857143	C39	1	1	1	1	1
2015	2.26567	0.0548754	8	14	0.399644	0.102669	5.29	0.285714	0.857143	C39	1	1	1	1	1
2015	21.8187	0.0476849	7	22	0.582597	0.255233	21.88	0.428571	0.857143	S90	1	1	1	1	1
2015	3.39056	0.0720272	7	23	0.472851	0.27985	63.55	0.333333	0.857143	K70	1	1	1	1	1
2015	4.45204	-0.0405113	6	24	0.09743	0.139104	19.09	0.333333	0.857143	C15	1	1	1	1	1
2015	2.81175	0.0931183	7	2	0.219918	0.131361	40.97	0.333333	0.857143	C14	1	1	1	1	1
2015		0.00840192	4	5		0.438887	27.22	0.333333	0.857143	C38	1	0	0	0	1
2015	3.60184	0.047412	6	6	0.305238	0.213349	33.17	0.375	0.857143	C35	1	1	1	1	1
2015	4.92745	0.0667242	6	7	0.287108	0.183417	42.18	0.428571	0.857143	C38	1	1	1	1	1
2015	2.53534	0.0687139	6	5	0.190693	0.121976	22.82	0.466667	0.857143	C39	1	1	1	1	1
2015		0.0638137	6	1		0.112245	27.18	0.428571	0.857143	C39	1	0	0	0	1
2015	2.97299	0.0967531	6	7	0.377226	0.138265	59.23	0.428571	0.857143	C13	1	1	1	1	1
2015	1.46032	0.0527287	8	19	0.472634	0.133636	62.69	0.375	0.857143	D44	1	1	1	1	1
2015	2.37144	0.0783356	8	12	0.434118	0.128071	17.42	0.363636	0.857143	C38	1	1	1	1	1
2015	1.83098	0.00916611	6	22	0.804167	0.377771	29.88	0.4	0.857143	K70	1	1	1	1	1
2015	3.09588	0.0695329	7	5	0.162758	0.231205	20.86	0.5	0.857143	C35	1	1	1	1	1
2015	4.33777	-0.000252836	6	4	0.456722	0.017555	33.41	0.428571	0.857143	C38	1	1	1	1	1
2015	8.80374	0.00869733	6	8	0.229261	0.169735	58.88	0.428571	0.857143	C38	1	1	1	1	1
2015	44.0249	0.138956	5	19	0.480117	0.097836	14.09	0.428571	0.857143	C39	1	1	1	1	1
2015	1.57198	0.00977112	5	5	0.532097	0.079611	24.7	0.333333	0.857143	C39	1	1	1	1	1
2015	4.74301	0.0453769	6	12	0.466703	0.352076	29.12	0.454545	0.857143	C39	1	1	1	1	1
2015	2.77254	0.0405906	8	9	0.506615	0.115506	27.48	0.375	0.857143	C26	1	1	1	1	1
2015	2.18038	0.131506	8	10	0.20925	0.089698	21.9	0.5	0.857143	C26	1	1	1	1	1
2015	1.50796	0.00105211	6	12	0.553921	0.053397	22.58	0.4	0.857143	C38	1	1	1	1	1
2015	1.36714	0.0608903	6	2	0.487302	0.195454	46.2	0.333333	0.857143	C38	1	1	1	1	1
2015	3.8113	0.0893403	6	6	0.339113	0.099675	47.55	0.333333	0.857143	C39	1	1	1	1	1
2015	1.83028	0.0438294	8	5	0.529989	0.167673	50.36	0.6	0.857143	E48	1	1	1	1	1
2015	4.71426	0.00493157	5	22	0.167161	0.007795	0.29	0.555556	0.857143	D44	1	1	1	1	1
2015	5.51044	0.0540356	8	10	0.156541	0.457771	11.61	0.363636	0.857143	I65	1	1	1	1	1
2015		0.0856924	6	1		0.569385	61.99	0.428571	0.857143	C18	1	0	0	0	1
2015	3.48809	0.0104193	6	6	0.327874	0.24027	38.25	0.428571	0.857143	C30	1	1	1	1	1
2015	6.43457	0.0909814	6	9	0.161355	0.256685	9.08	0.428571	0.857143	C38	1	1	1	1	1
2015	1.38093	0.0869383	9	6	0.602885	0.342311	43.4	0.3	0.857143	F52	1	1	1	1	1
2015	1.04019	0.0445524	6	20	0.493845	0.081496	40.84	0.333333	0.857143	G54	1	1	1	1	1
2015	3.72249	0.0277508	6	9	0.577133	0.162392	24.57	0.5	0.857143	C34	1	1	1	1	1
2015	1.54198	0.0445786	6	18	0.142207	0.034157	56.97	0.3	0.857143	G56	1	1	1	1	1
2015	8.04384	0.0504467	6	5	0.206283	0.384271	33.53	0.444444	0.857143	C35	1	1	1	1	1
2015	10.5003	0.0275601	4	24	0.223847	0.455147	15.17	0.375	0.857143	H61	1	1	1	1	1
2015		0.0968925	6	1		0.596569	39.26	0.4	0.857143	I65	1	0	0	0	1
2015	2.76362	0.0246074	7	24	0.643892	0.045729	32.02	0.333333	0.857143	K70	1	1	1	1	1
2015	2.48196	0.0946001	6	9	0.375347	0.426279	68.74	0.333333	0.857143	C39	1	1	1	1	1
2015	3.09995	0.0803745	6	5	0.476716	0.165627	27.41	0.428571	0.857143	C39	1	1	1	1	1
2015	1.80954	0.0287387	9	23	0.457733	0.150091	41.49	0.3	0.857143	F52	1	1	1	1	1
2015	1.90932	0.0546445	6	11	0.624195	0.110791	21.51	0.3	0.857143	E50	1	1	1	1	1
2015	2.58307	0.106055	8	16	0.361513	0.078511	63.59	0.363636	0.857143	C27	1	1	1	1	1
2015	2.22334	0.0504618	7	22	0.552271	0.255022	42.44	0.4	0.857143	I65	1	1	1	1	1
2015	2.84537	0.0581135	6	5	0.661134	0.14499	33.85	0.5	0.857143	C38	1	1	1	1	1
2015		0.0330467	8	13		0.339591	18.8	0.461538	0.857143	J67	1	0	0	0	1
2015	1.19983	0.00739316	5	10	0.820096	0.128689	34.53	0.3125	0.857143	E48	1	1	1	1	1
2015	3.26722	0.0152484	5	11	0.537999	0.097885	21.88	0.333333	0.857143	C39	1	1	1	1	1
2015	2.54961	0.0267366	8	18	0.624744	0.109048	48.17	0.545455	0.857143	L72	1	1	1	1	1
2015	1.45167	0.0360577	9	16	0.602416	0.110711	17.98	0.3	0.857143	D46	1	1	1	1	1
2015	3.22093	0.0205003	5	19	0.433064	0.073346	13	0.333333	0.857143	C28	1	1	1	1	1
2015	2.34243	0.0631536	8	14	0.478926	0.069598	15.02	0.428571	0.857143	C35	1	1	1	1	1
2015	3.49654	0.0661253	8	6	0.297002	0.16413	21.22	0.3	0.857143	C39	1	1	1	1	1
2015	3.09987	0.154377	7	9	0.535474	0.046936	32.01	0.428571	0.857143	C39	1	1	1	1	1
2015	2.5914	0.00840528	6	23	0.68796	0.024672	35.23	0.428571	0.857143	C26	1	1	1	1	1
2015	4.57972	0.0310485	6	5	0.399737	0.055831	26.04	0.428571	0.857143	C29	1	1	1	1	1
2015	1.09522	0.0289026	8	12	0.663286	0.114592	7.18	0.333333	0.857143	C39	1	1	1	1	1
2015	3.39623	0.0169501	6	6	0.21096	0.085155	21.6	0.5	0.857143	C40	1	1	1	1	1
2015	4.29819	0.121795	7	6	0.36619	0.212534	32.77	0.428571	0.857143	C24	1	1	1	1	1
2015	2.31226	0.0489234	8	8	0.49405	0.173751	43.82	0.444444	0.857143	C38	1	1	1	1	1
2015	3.80323	0.06567	7	6	0.397736	0.180837	18.89	0.333333	0.857143	I65	1	1	1	1	1
2015	2.22928	0.0432572	6	2	0.332727	0.055198	57.66	0.428571	0.857143	C38	1	1	1	1	1
2015	4.59947	0.0224943	6	6	0.413341	0.066148	51.01	0.4	0.857143	C39	1	1	1	1	1
2015	3.33367	-0.0877956	6	4	0.163588	0.254555	22.56	0.375	0.857143	C39	1	1	1	1	1
2015		0.0571306	5	1		0.270841	25.99	0.4	0.857143	C18	1	0	0	0	1
2015	6.19983	0.0498519	4	6	0.176156	0.231825	27.28	0.428571	0.857143	I65	1	1	1	1	1
2015	2.60332	0.0466844	6	6	0.277392	0.343912	37.02	0.428571	0.857143	C27	1	1	1	1	1
2015	3.31829	0.0537741	6	6	0.366526	0.072487	50.34	0.6	0.857143	C18	1	1	1	1	1
2015	4.41648	0.0187826	6	6	0.200623	0.024906	35.15	0.333333	0.857143	C18	1	1	1	1	1
2015	3.93411	0.0976618	8	6	0.492626	0.173374	57.31	0.428571	0.857143	C39	1	1	1	1	1
2015	7.77984	0.0999534	8	7	0.358148	0.08287	48.64	0.428571	0.857143	C24	1	1	1	1	1
2015	2.76988	0.0297932	5	12	0.291431	0.282181	18.24	0.333333	0.857143	C35	1	1	1	1	1
2015	13.8027	0.0365699	7	23	0.248214	0.08487	51.09	0.333333	0.857143	F51	1	1	1	1	1
2015	3.37411	0.0253602	8	10	0.376709	0.163677	30.07	0.461538	0.857143	C33	1	1	1	1	1
2015	2.4055	0.00274412	8	19	0.622803	0.072142	26.76	0.384615	0.857143	L72	1	1	1	1	1
2015	2.28176	0.029777	7	6	0.624102	0.101834	20.32	0.333333	0.857143	C39	1	1	1	1	1
2015	1.59079	0.00812029	8	14	0.624178	0.072341	50.58	0.333333	0.857143	G55	1	1	1	1	1
2015		0.0210353	5	16		0.215665	12.6	0.375	0.857143	C28	1	0	0	0	1
2015	4.06816	0.0673703	7	16	0.089219	0.526383	55.41	0.357143	0.857143	F51	1	1	1	1	1
2015	2.14101	0.232662	8	20	0.28734	0.354816	56.52	0.4	0.857143	C34	1	1	1	1	1
2015	2.8623	0.0211312	6	6	0.251846	0.063458	43.34	0.428571	0.857143	G59	1	1	1	1	1
2015	2.82994	0.041324	5	6	0.216064	0.128184	18	0.5	0.857143	C39	1	1	1	1	1
2015	1.67851	0.270826	6	12	0.621166	0.23859	24.77	0.333333	0.857143	C39	1	1	1	1	1
2015	3.92254	0.00394919	6	7	0.527014	0.050892	13	0.428571	0.857143	C26	1	1	1	1	1
2015		0.0621606	7	1		0.686738	27.74	0.428571	0.857143	I65	1	0	0	0	1
2015	2.21013	0.0132344	5	6	0.571718	0.145096	56	0.4	0.857143	F51	1	1	1	1	1
2015	2.86207	0.106357	6	20	0.256789	0.195883	29.5	0.375	0.857143	C25	1	1	1	1	1
2015	1.34237	0.105747	8	3	0.565113	0.040261	35.07	0.416667	0.857143	C38	1	1	1	1	1
2015	1.83113	0.0749606	8	5	0.337139	0.123965	38.25	0.545455	0.857143	C38	1	1	1	1	1
2015	7.3776	0.00219301	6	5	0.061466	0.370498	29.15	0.333333	0.857143	I65	1	1	1	1	1
2015	3.24334	8.35696e-05	7	5	0.126345	0.32655	26.77	0.4	0.857143	C39	1	1	1	1	1
2015	8.44611	0.0066578	8	9	0.143386	0.1326	24.4	0.666667	0.857143	C39	1	1	1	1	1
2015	4.82654	0.0757945	6	8	0.425231	0.203993	29.65	0.444444	0.857143	C26	1	1	1	1	1
2015		0.0324802	5	19		0.328021	22.31	0.363636	0.857143	J67	1	0	0	0	1
2015	2.03162	0.0595693	6	15	0.470329	0.15906	46.78	0.5	0.857143	C27	1	1	1	1	1
2015		0.0716926	6	1		0.762572	9.58	0.428571	0.857143	C39	1	0	0	0	1
2015	1.69099	0.00983282	6	20	0.273827	0.209369	20.03	0.444444	0.857143	C39	1	1	1	1	1
2015	2.46169	0.072338	8	15	0.505621	0.4145	30.42	0.333333	0.857143	C27	1	1	1	1	1
2015	2.97008	0.00506556	6	15	0.499017	0.358512	22.89	0.428571	0.857143	C26	1	1	1	1	1
2015	2.11782	0.00819033	5	6	0.197284	0.058693	36.54	0.6	0.857143	A01	1	1	1	1	1
2015	3.96589	-0.052862	6	9	0.607184	0.134378	41.93	0.363636	0.857143	C37	1	1	1	1	1
2015	1.57244	-0.0765571	6	6	0.637748	0.204282	48.22	0.333333	0.857143	F52	1	1	1	1	1
2015	1.00065	0.00751655	9	12	0.792988	0.086493	24.35	0.384615	0.857143	K70	1	1	1	1	1
2015	2.07227	0.0149972	7	6	0.470705	0.009175	51.94	0.333333	0.857143	C15	1	1	1	1	1
2015	1.13303	0.0472093	8	19	0.527604	0.195165	32.95	0.333333	0.857143	G54	1	1	1	1	1
2015	1.48828	-0.15673	6	19	0.978569	0.044412	53.37	0.363636	0.857143	C31	1	1	1	1	1
2015	2.15061	0.0146502	7	22	0.584915	0.184043	31.24	0.333333	0.857143	K70	1	1	1	1	1
2015	2.35451	-0.142198	8	9	0.183904	0.275157	20.84	0.333333	0.857143	C39	1	1	1	1	1
2015	1.92503	0.0470414	7	12	0.428716	0.056708	17.76	0.363636	0.857143	C29	1	1	1	1	1
2015	4.27185	0.0913041	6	6	0.300407	0.082904	60.09	0.428571	0.857143	C38	1	1	1	1	1
2015	2.39114	0.0326996	6	5	0.129507	0.078574	19.69	0.428571	0.857143	C34	1	1	1	1	1
2015		0.00795598	7	8		0.117819	30.92	0.333333	0.857143	C35	1	0	0	0	1
2015	3.47736	0.0310527	8	6	0.43895	0.11371	13.64	0.363636	0.857143	I65	1	1	1	1	1
2015	4.39817	0.0604478	7	19	0.404929	0.205551	70.76	0.272727	0.857143	L72	1	1	1	1	1
2015	4.71177	0.0964672	7	7	0.227119	0.202727	15.08	0.3	0.857143	M74	1	1	1	1	1
2015	3.7039	0.0462869	5	4	0.27142	0.305808	52.5	0.428571	0.857143	C26	1	1	1	1	1
2015	2.6743	0.0257217	7	16	0.519717	0.077282	26.01	0.333333	0.857143	C29	1	1	1	1	1
2015	3.75341	0.0505693	7	2	0.306581	0.169283	57.11	0.333333	0.857143	C40	1	1	1	1	1
2015	1.32625	0.0271739	8	14	0.68802	0.054375	27.82	0.5	0.857143	C36	1	1	1	1	1
2015	5.39033	0.115446	7	5	0.223049	0.479446	39.24	0.333333	0.857143	I65	1	1	1	1	1
2015	3.77096	0.0984344	8	12	0.352195	0.090889	17.7	0.363636	0.857143	C35	1	1	1	1	1
2015		0.0595648	9	23		0.118716	51	0.333333	0.857143	F51	1	0	0	0	1
2015		0.013678	6	12		0.06995	32.1	0.352941	0.857143	J68	1	0	0	0	1
2015	8.49582	0.0802977	7	6	0.042585	0.066233	24.09	0.428571	0.857143	C14	1	1	1	1	1
2015	1.6947	0.0227625	5	6	0.565035	0.149475	37.45	0.333333	0.857143	E50	1	1	1	1	1
2015	1.36105	0.0352633	7	23	0.664163	0.123489	29.94	0.363636	0.857143	K70	1	1	1	1	1
2015	3.07342	0.0148633	6	6	0.307177	0.038803	26.55	0.428571	0.857143	F51	1	1	1	1	1
2015	1.53485	0.105038	8	13	0.207073	0.105743	61.96	0.363636	0.857143	G56	1	1	1	1	1
2015	3.10261	0.0399852	7	6	0.385808	0.107003	49.28	0.333333	0.857143	C40	1	1	1	1	1
2015	3.18479	0.235697	7	7	0.128321	0.186644	67.73	0.4	0.857143	C27	1	1	1	1	1
2015	4.82816	0.0498738	7	20	0.583877	0.150227	16.95	0.333333	0.857143	I65	1	1	1	1	1
2015	3.77516	0.0286813	6	7	0.353548	0.113108	23.43	0.375	0.857143	C35	1	1	1	1	1
2015	1.83245	0.0354438	5	20	0.506576	0.029776	15	0.363636	0.857143	D44	1	1	1	1	1
2015	2.76329	0.0465984	6	10	0.472599	0.052005	16.72	0.333333	0.857143	C36	1	1	1	1	1
2015	2.35423	0.066338	8	19	0.229364	0.093496	67.37	0.333333	0.857143	G54	1	1	1	1	1
2015	1.40306	0.0664429	7	17	0.8078	0.146012	51.93	0.333333	0.857143	K70	1	1	1	1	1
2015	1.83967	0.0309384	5	4	0.340671	0.172689	29.13	0.333333	0.857143	E48	1	1	1	1	1
2015	6.8767	0.0595447	7	4	0.21635	0.243035	81.85	0.571429	0.857143	C24	1	1	1	1	1
2015	3.47839	0.0807303	6	9	0.256511	0.052445	25.2	0.333333	0.857143	C39	1	1	1	1	1
2015	5.76925	0.030902	6	5	0.155397	0.257472	30.25	0.5	0.857143	C39	1	1	1	1	1
2015	3.74646	0.0940973	6	4	0.204058	0.116852	44.95	0.428571	0.857143	C39	1	1	1	1	1
2015	8.93522	0.0387123	8	12	0.362302	0.374211	16.63	0.3	0.857143	C27	1	1	1	1	1
2015	3.16068	0.0690248	7	16	0.329522	0.304835	51.89	0.571429	0.857143	F52	1	1	1	1	1
2015	2.51245	0.0967654	7	2	0.34492	0.320971	25.33	0.333333	0.857143	C39	1	1	1	1	1
2015	1.6406	0.0195901	8	9	0.763836	0.042373	41.02	0.333333	0.857143	C40	1	1	1	1	1
2015	2.28101	0.0383571	6	5	0.441756	0.059885	24.45	0.5	0.857143	C38	1	1	1	1	1
2015	10.5691	0.0116085	4	9	0.410424	0.058069	25	0.333333	0.857143	C38	1	1	1	1	1
2015	5.2892	0.0633472	5	5	0.626179	0.141017	37.12	0.428571	0.857143	C38	1	1	1	1	1
2015	5.04259	0.00572384	5	6	0.325779	0.076389	47.25	0.333333	0.857143	C39	1	1	1	1	1
2015	3.84147	0.00872733	5	13	0.385811	0.077166	29.1	0.333333	0.857143	C22	1	1	1	1	1
2015	3.57873	0.0611465	3	2	0.267236	0.131438	41.5	0.4	0.857143	C26	1	1	1	1	1
2015	1.86305	0.0345405	8	24	0.646151	0.136397	21.93	0.333333	0.857143	K70	1	1	1	1	1
2015	1.04283	0.04167	9	10	0.759454	0.091491	41.95	0.272727	0.857143	K70	1	1	1	1	1
2015	2.13088	-0.181081	6	22	0.880147	0.221912	15.28	0.333333	0.857143	D44	1	1	1	1	1
2015	4.03204	0.0861089	6	5	0.256256	0.052386	25.64	0.375	0.857143	C27	1	1	1	1	1
2015		0.103649	6	1		0.111249	37.39	0.428571	0.857143	C35	1	0	0	0	1
2015	8.13747	0.0444565	7	22	0.36587	0.1089	14.79	0.363636	0.857143	S90	1	1	1	1	1
2015		0.0624111	6	1		0.100466	34.96	0.333333	0.857143	C38	1	0	0	0	1
2015	1.26935	0.0198265	7	7	0.475353	0.213289	50.03	0.333333	0.857143	E50	1	1	1	1	1
2015	6.7396	0.113695	6	6	0.286178	0.124176	23.98	0.272727	0.857143	C39	1	1	1	1	1
2015	2.6839	0.0298036	7	6	0.433609	0.224293	44.11	0.5	0.857143	C39	1	1	1	1	1
2015	1.89867	-0.0330915	6	6	0.585879	0.049981	26.78	0.428571	0.857143	C26	1	1	1	1	1
2015		0.049339	6	1		0.25572	38.78	0.428571	0.857143	M73	1	0	0	0	1
2015	2.66506	0.0330184	7	6	0.448126	0.197113	20.76	0.375	0.857143	I65	1	1	1	1	1
2015	2.97545	0.021529	7	5	0.239161	0.143348	26.02	0.3	0.857143	C38	1	1	1	1	1
2015	2.16357	-0.0310177	6	22	0.52116	0.045462	16.52	0.4	0.857143	K70	1	1	1	1	1
2015	4.36232	0.00105125	6	4	0.336103	0.115518	46.56	0.230769	0.857143	C29	1	1	1	1	1
2015	12.5394	0.066385	7	6	0.227946	0.106621	21.23	0.333333	0.857143	I65	1	1	1	1	1
2015		0.0536592	7	1		0.100918	33.75	0.333333	0.857143	C35	1	0	0	0	1
2015	3.02999	0.0280943	6	5	0.444365	0.069829	31.68	0.333333	0.857143	C39	1	1	1	1	1
2015	5.64762	0.0133178	4	5	0.374923	0.205646	39.99	0.5	0.857143	I65	1	1	1	1	1
2015	1.32628	0.0237035	6	17	0.625577	0.254855	23.47	0.428571	0.857143	E48	1	1	1	1	1
2015	2.39863	0.0508595	6	7	0.516833	0.05493	30.23	0.428571	0.857143	E50	1	1	1	1	1
2015	2.71742	0.0463581	9	2	0.735843	0.062013	43.76	0.333333	0.857143	E48	1	1	1	1	1
2015	5.37098	0.140245	8	6	0.278598	0.027177	19.5	0.333333	0.857143	C38	1	1	1	1	1
2015	3.03883	0.061634	5	4	0.584884	0.143403	20.38	0.4	0.857143	C38	1	1	1	1	1
2015	7.75998	0.108088	5	22	0.58659	0.452259	28.54	0.357143	0.857143	C13	1	1	1	1	1
2015	2.21328	0.0664138	9	19	0.478615	0.130747	30.3	0.384615	0.857143	D44	1	1	1	1	1
2015	17.8865	0.0657893	7	4	0.046463	0.633942	27.58	0.428571	0.857143	I65	1	1	1	1	1
2015	2.35813	0.0164152	8	19	0.503239	0.063471	29.58	0.428571	0.857143	C32	1	1	1	1	1
2015		0.15697	7	1		0.593607	24.83	0.333333	0.857143	C27	1	0	0	0	1
2015	2.59936	0.0440021	8	5	0.322235	0.316707	43.38	0.5	0.857143	C13	1	1	1	1	1
2015		0.0170091	6	23		0.059398	15.13	0.333333	0.857143	C30	1	0	0	0	1
2015	3.21805	0.12646	6	6	0.071666	0.29383	48.81	0.428571	0.857143	C14	1	1	1	1	1
2015	2.22199	0.0142905	6	9	0.798286	0.112663	36.42	0.571429	0.857143	L72	1	1	1	1	1
2015	3.95639	0.0360035	6	4	0.303928	0.217754	40.45	0.5	0.857143	I65	1	1	1	1	1
2015	3.13764	0.0605916	8	21	0.38127	0.078402	18.5	0.333333	0.857143	C14	1	1	1	1	1
2015		0.0146098	6	5		0.143328	28.62	0.428571	0.857143	C39	1	0	0	0	1
2015	1.77145	0.013717	8	6	0.574428	0.083178	12.54	0.333333	0.857143	C42	1	1	1	1	1
2015	1.49364	0.0358056	7	24	0.520347	0.213102	54.33	0.333333	0.857143	K70	1	1	1	1	1
2015	1.80735	0.0350892	6	6	0.32946	0.22112	12.9	0.333333	0.857143	C39	1	1	1	1	1
2015		0.0570846	7	2		0.373673	33.53	0.363636	0.857143	J67	1	0	0	0	1
2015	1.20094	0.0332874	8	20	0.140844	0.069523	37.12	0.333333	0.857143	G53	1	1	1	1	1
2015	3.18668	0.00623063	6	23	0.163774	0.154349	13.47	0.333333	0.857143	C38	1	1	1	1	1
2015	3.85137	0.0846938	6	5	0.390072	0.194687	41.21	0.428571	0.857143	C39	1	1	1	1	1
2015		0.0105969	8	14		0.116136	18	0.4	0.857143	J66	1	0	0	0	1
2015	2.03343	0.0596563	8	6	0.412835	0.232782	60.8	0.333333	0.857143	C36	1	1	1	1	1
2015	2.40349	0.137039	6	7	0.218471	0.2473	37.08	0.571429	0.857143	C17	1	1	1	1	1
2015	6.16779	-0.00363713	6	24	0.72819	0.547924	41.14	0.375	0.857143	C39	1	1	1	1	1
2015	1.91027	0.0527806	6	19	0.384817	0.223891	32.72	0.333333	1	C14	1	1	1	1	1
2015	3.2974	0.0483465	6	6	0.375896	0.086648	36.18	0.375	1	C14	1	1	1	1	1
2015	4.29192	-0.0759127	6	17	0.923224	0.023352	42.34	0.333333	1	C26	1	1	1	1	1
2015	2.22931	0.00624015	6	16	0.439637	0.069182	23.06	0.333333	1	N78	1	1	1	1	1
2015	1.05056	0.00666493	7	20	0.597069	0.05155	29.12	0.333333	1	K70	1	1	1	1	1
2015	1.41617	0.0140275	6	2	0.435197	0.185848	68.51	0.3	1	C36	1	1	1	1	1
2015	4.71927	0.13649	6	7	0.150954	0.256037	61.11	0.333333	1	C27	1	1	1	1	1
2015	6.62701	0.0333891	4	9	0.547272	0.093277	15.22	0.333333	1	C40	1	1	1	1	1
2015	1.21663	0.00643184	6	19	0.669643	0.051556	61.85	0.3	1	C28	1	1	1	1	1
2015	2.06365	0.0525533	6	2	0.68394	0.16037	29.94	0.444444	1	F51	1	1	1	1	1
2015	7.89435	0.0379968	6	18	0.234055	0.192489	45.94	0.428571	1	C38	1	1	1	1	1
2015	2.76282	0.0325012	6	4	0.432883	0.177432	44.03	0.4	1	A04	1	1	1	1	1
2015	1.13166	0.0923034	7	16	0.662496	0.098016	59.55	0.363636	1	D44	1	1	1	1	1
2015	2.9362	0.0124867	7	20	0.501571	0.094108	18.23	0.375	1	F52	1	1	1	1	1
2015	1.60016	-0.0581596	6	12	0.445928	0.096714	33.34	0.333333	1	C26	1	1	1	1	1
2015	1.02069	0.00101868	8	23	0.563075	0.209059	34.98	0.363636	1	C35	1	1	1	1	1
2015		0.0350527	8	19		0.385439	22.34	0.333333	1	J67	1	0	0	0	1
2015	86.4983	0.0411415	4	15	0.731572	0.269388	3.55	0.428571	1	C27	1	1	1	1	1
2015	1.17498	0.0330327	6	21	0.437003	0.101396	54.09	0.333333	1	G55	1	1	1	1	1
2015		0.0411619	6	1		0.140866	23.78	0.333333	1	N77	1	0	0	0	1
2015		0.0343037	7	1		0.158601	58.02	0.333333	1	D46	1	0	0	0	1
2015	1.58707	0.00930187	6	17	0.708903	0.209277	42.2	0.388889	1	C13	1	1	1	1	1
2015		-0.0674619	6	16		0.458053	32	0.375	1	C26	1	0	0	0	1
2015	1.55286	-0.101402	5	13	0.835623	0.045755	29.55	0.333333	1	C26	1	1	1	1	1
2015	1.19964	-0.0176987	4	16	0.755533	0.054288	34.95	0.333333	1	G54	1	1	1	1	1
2015	4.3093	0.0848371	8	16	0.191736	0.279574	22.52	0.333333	1	C27	1	1	1	1	1
2015	1.27164	-0.0525689	8	9	0.803847	0.165124	82.51	0.3125	1	C31	1	1	1	1	1
2015	1.52171	0.043182	8	15	0.671183	0.111241	50.03	0.333333	1	D44	1	1	1	1	1
2015	2.75556	0.0491951	6	5	0.209107	0.371994	28.81	0.375	1	C36	1	1	1	1	1
2015	2.99979	0.0370901	6	9	0.607898	0.096456	17.57	0.428571	1	C27	1	1	1	1	1
2015		0.0394964	6	18		0.209661	31.31	0.444444	1	C22	1	0	0	0	1
2015		0.00838368	7	13		0.130283	26.46	0.333333	1	C26	1	0	0	0	1
2015	2.15797	0.0257078	5	5	0.171353	0.208963	48.94	0.333333	1	C20	1	1	1	1	1
2015		0.0770362	5	1		0.193043	56.4	0.4	1	N78	1	0	0	0	1
2015	2.11356	0.049491	8	2	0.220485	0.499014	47.74	0.428571	1	C14	1	1	1	1	1
2015	3.15492	-0.036287	6	8	0.428097	0.20421	30.21	0.375	1	C30	1	1	1	1	1
2015	2.77525	0.0401515	8	13	0.432702	0.094981	40.89	0.3	1	C13	1	1	1	1	1
2015		-0.133829	5	20		0.056854	47.07	0.363636	1	C25	1	0	0	0	1
2015	1.75375	0.00883121	7	19	0.415876	0.04794	43.27	0.272727	1	C26	1	1	1	1	1
2015	11.6044	0.0207429	6	15	0.073629	0.059107	23.88	0.384615	1	A01	1	1	1	1	1
2015	1.5414	0.00562703	7	16	0.689282	0.05674	42.12	0.363636	1	B07	1	1	1	1	1
2015	0.996472	0.0135574	6	20	0.753311	0.191582	44.64	0.285714	1	L71	1	1	1	1	1
2015		-0.0224958	4	16		0.118194	15.46	0.333333	1	C13	1	0	0	0	1
2015	2.45206	0.0623774	9	16	0.366101	0.093682	32.14	0.333333	1	F52	1	1	1	1	1
2015	1.89768	0.0399143	6	5	0.249198	0.142865	17.37	0.461538	1	C35	1	1	1	1	1
2015	2.35597	-0.00506355	6	17	0.693886	0.161486	39.91	0.375	1	A01	1	1	1	1	1
2015	2.03877	0.00465806	8	20	0.594021	0.134492	51.53	0.454545	1	C13	1	1	1	1	1
2015	5.42821	0.0444584	7	19	0.427638	0.292087	29.99	0.375	1	C15	1	1	1	1	1
2015	2.3177	-0.306318	7	16	0.97804	0.058533	20.98	0.363636	1	C26	1	1	1	1	1
2015	1.25721	0.0163572	7	20	0.728945	0.098586	16.15	0.454545	1	F52	1	1	1	1	1
2015		0.0152527	6	18		0.074123	30.24	0.333333	1	B09	1	0	0	0	1
2015	1.77762	0.020371	7	16	0.260288	0.105417	29.64	0.333333	1	F51	1	1	1	1	1
2015	1.22255	0.0180939	6	14	0.726797	0.046105	37.2	0.333333	1	D44	1	1	1	1	1
2015	2.89346	0.115523	8	17	0.249504	0.361335	50.51	0.428571	1	C15	1	1	1	1	1
2015		0.0239172	6	1		0.087761	68.18	0.272727	1	B09	1	0	0	0	1
2015	1.67434	0.0546939	8	9	0.669207	0.116819	18.23	0.333333	1	C34	1	1	1	1	1
2015	2.10656	0.00923509	6	6	0.677923	0.076808	44.32	0.333333	1	A03	1	1	1	1	1
2015	1.26595	0.00279133	7	20	0.636635	0.153225	28.14	0.333333	1	C39	1	1	1	1	1
2015	1.29374	0.000714018	6	7	0.799053	0.18653	45.75	0.357143	1	E48	1	1	1	1	1
2015	1.0065	0.0050634	8	10	0.676864	0.028068	24.49	0.416667	1	C26	1	1	1	1	1
2015	2.34186	0.00705588	6	19	0.385796	0.37974	32.72	0.333333	1	C15	1	1	1	1	1
2015	1.9431	0.0643356	7	10	0.373178	0.177263	29.47	0.4375	1	C13	1	1	1	1	1
2015		-0.052087	6	4		0.103089	30	0.307692	1	A03	1	0	0	0	1
2015	1.18896	0.0288236	8	19	0.648887	0.177745	11.62	0.363636	1	C38	1	1	1	1	1
2015	4.57554	-0.186218	5	8	0.559075	0.130064	16.83	0.333333	1	B11	1	1	1	1	1
2015	4.72819	0.103582	7	4	0.193698	0.224455	28.5	0.4	1	D45	1	1	1	1	1
2015	3.21136	0.0132216	5	6	0.455643	0.077051	31.81	0.444444	1	E50	1	1	1	1	1
2015	1.505	0.0057533	6	13	0.78906	0.12268	26.56	0.333333	1	E48	1	1	1	1	1
2015	3.12788	0.051947	6	15	0.357156	0.164431	36.83	0.333333	1	C14	1	1	1	1	1
2015		0.0440531	6	1		0.285079	30.71	0.363636	1	C26	1	0	0	0	1
2015		0.0667592	3	17		0.125136	2.38	0.4	1	C30	1	0	0	0	1
2015	1.92135	-0.0526634	5	12	0.571517	0.195851	41.11	0.444444	1	A01	1	1	1	1	1
2015	1.20181	0.0292031	6	7	0.651992	0.163934	36.18	0.333333	1	C30	1	1	1	1	1
2015	0.982128	-0.0326221	8	17	0.637895	0.066854	35.49	0.428571	1	C30	1	1	1	1	1
2015	1.28358	-0.0831718	7	13	0.564513	0.016468	26.21	0.333333	1	C30	1	1	1	1	1
2015		0.0372589	8	1		0.454361	32.89	0.333333	1	J67	1	0	0	0	1
2015		0.0213766	5	11		0.064605	60.28	0.333333	0.666667	G55	1	0	0	0	1
2015		0.0869518	7	1		0.170749	47.77	0.333333	0.666667	C40	1	0	0	0	1
2015	4.97622	0.0197199	6	5	0.162471	0.238073	48.4	0.545455	0.666667	C39	1	1	1	1	1
2015	3.89986	0.0264324	7	6	0.272648	0.142468	19.02	0.333333	0.666667	C35	1	1	1	1	1
2015		0.0638616	5	11		0.246567	11.22	0.388889	0.666667	Q83	1	0	0	0	1
2015	1.22955	0.0388993	9	19	0.581643	0.053368	34.65	0.428571	0.666667	K70	1	1	1	1	1
2015		0.0238567	5	6		0.332601	23.9472	0.384615	0.666667	J67	1	0	0	0	1
2015	5.74583	0.01883	6	5	0.402638	0.117605	23.97	0.375	0.666667	C35	1	1	1	1	1
2015	2.16853	0.0344715	6	2	0.559798	0.228085	41.46	0.333333	0.666667	M74	1	1	1	1	1
2015	2.56522	0.0131678	6	15	0.623515	0.110193	57.82	0.333333	0.666667	C18	1	1	1	1	1
2015	1.38602	0.0122699	7	22	0.331881	0.087168	23.06	0.333333	0.666667	S90	1	1	1	1	1
2015	2.47901	0.00656536	6	5	0.319927	0.066343	10.01	0.428571	0.666667	C29	1	1	1	1	1
2015	1.42538	0.00763042	8	9	0.50863	0.030568	53.07	0.333333	0.666667	G55	1	1	1	1	1
2015	1.78382	0.0235874	7	19	0.439491	0.204602	24.02	0.444444	0.666667	F51	1	1	1	1	1
2015	1.16796	-0.0669317	8	16	0.826111	0.024856	45.31	0.375	0.666667	C31	1	1	1	1	1
2015	3.42971	-0.0268189	6	20	0.308069	0.159617	24.72	0.4	0.666667	S90	1	1	1	1	1
2015	1.92622	0.00794291	6	9	0.623715	0.032085	30.18	0.333333	0.666667	C32	1	1	1	1	1
2015		-0.00619683	6	13		0.089881	18.37	0.428571	0.666667	C39	1	0	0	0	1
2015		0.304454	5	12		0.287049	10.78	0.3	0.666667	C17	1	0	0	0	1
2015		0.0213289	6	1		0.089796	23.71	0.307692	0.666667	L72	1	0	0	0	1
2015	2.92768	0.0290425	6	9	0.678906	0.082458	51.83	0.384615	0.666667	C28	1	1	1	1	1
2015	2.18985	0.0345435	6	16	0.55308	0.152648	49.97	0.5	0.666667	F51	1	1	1	1	1
2015	2.71243	0.0357269	6	5	0.283019	0.341582	12.58	0.333333	0.666667	C34	1	1	1	1	1
2015	1.92766	0.0647325	7	10	0.647395	0.048785	24.7	0.384615	0.666667	E50	1	1	1	1	1
2015	2.92216	0.00841184	6	6	0.583511	0.071485	30.08	0.333333	0.666667	C26	1	1	1	1	1
2015	1.80225	0.0114193	9	9	0.374406	0.134083	39.4	0.4	0.666667	H61	1	1	1	1	1
2015	3.65514	0.09258	7	5	0.190132	0.058717	22.8	0.333333	0.666667	C27	1	1	1	1	1
2015	1.6197	0.0294127	4	2	0.439819	0.089888	39.72	0.333333	0.666667	C35	1	1	1	1	1
2015	10.5971	0.0175994	7	16	0.569491	0.068711	17.03	0.375	0.666667	L72	1	1	1	1	1
2015	2.86855	0.00459318	5	21	0.296732	0.264981	33.08	0.25	0.666667	C28	1	1	1	1	1
2015		0.145974	6	1		0.197167	46.95	0.333333	0.666667	C39	1	0	0	0	1
2015	1.4857	0.0571781	6	6	0.214847	0.054406	27.58	0.428571	0.666667	C33	1	1	1	1	1
2015	3.03465	0.0862247	6	5	0.381957	0.049609	42.98	0.428571	0.666667	C36	1	1	1	1	1
2015	2.98691	0.0386604	8	20	0.292716	0.174538	26.42	0.416667	0.666667	C39	1	1	1	1	1
2015	3.8277	-0.0580721	4	8	0.233539	0.015308	38.21	0.444444	0.666667	C26	1	1	1	1	1
2015	2.74032	0.00945182	7	6	0.354601	0.057856	21.6	0.428571	0.666667	C34	1	1	1	1	1
2015	1.23527	0.0227588	7	11	0.761901	0.274253	39.7	0.333333	0.666667	C35	1	1	1	1	1
2015	1.94537	0.0421152	6	10	0.613958	0.072752	54.32	0.333333	0.666667	C30	1	1	1	1	1
2015	1.23205	0.0153149	9	14	0.620545	0.153924	49.92	0.5	0.666667	K70	1	1	1	1	1
2015	8.40649	0.0223607	7	4	0.067888	0.311651	57.96	0.428571	0.666667	C40	1	1	1	1	1
2015	1.77561	0.0224496	7	18	0.542216	0.315722	21.6	0.285714	0.666667	F52	1	1	1	1	1
2015		-0.0380545	4	5		0.001876	25.64	0.333333	0.666667	C37	1	0	0	0	1
2015	1.78724	0.0272242	6	8	0.78249	0.164103	23.5	0.333333	0.666667	F51	1	1	1	1	1
2015	1.1498	0.0246514	5	7	0.734534	0.093454	46.67	0.333333	0.666667	C38	1	1	1	1	1
2015	2.80404	0.00903049	6	19	0.369927	0.163977	32.4	0.428571	0.666667	G59	1	1	1	1	1
2015	3.47611	0.0226825	6	4	0.348862	0.088539	26.42	0.333333	0.666667	C38	1	1	1	1	1
2015	3.14546	0.0566815	8	2	0.175459	0.21696	25.21	0.272727	0.666667	C39	1	1	1	1	1
2015		0.0771743	6	5		0.345785	54.95	0.428571	0.666667	C20	1	0	0	0	1
2015	1.63926	0.00472353	6	8	0.556839	0.072839	31.8	0.375	0.666667	C26	1	1	1	1	1
2015		0.105755	6	1		0.313075	56.24	0.428571	0.666667	C38	1	0	0	0	1
2015		0.071714	6	1		0.215646	45	0.333333	0.666667	G59	1	0	0	0	1
2015		0.0204089	7	23		0.241715	31.31	0.333333	0.666667	F52	1	0	0	0	1
2015	5.33205	-0.646402	5	7	0.578397	0.16267	20.05	0.333333	0.666667	C35	1	1	1	1	1
2015	2.3951	0.00101884	6	6	0.40617	0.04995	23.88	0.333333	0.666667	C39	1	1	1	1	1
2015	3.51038	0.035006	6	5	0.294376	0.274215	15.39	0.454545	0.666667	G59	1	1	1	1	1
2015	2.37021	0.0368795	7	5	0.427581	0.045386	21.14	0.333333	0.666667	F52	1	1	1	1	1
2015	1.9008	0.0742818	7	2	0.087957	0.379723	32.66	0.428571	0.666667	C18	1	1	1	1	1
2015		0.00877699	8	9		0.021598	14.87	0.416667	0.666667	J66	1	0	0	0	1
2015	3.22535	0.0521313	6	5	0.463842	0.09685	42.96	0.375	0.666667	C33	1	1	1	1	1
2015	3.52111	0.0208503	6	13	0.118318	0.541335	50.33	0.416667	0.666667	C17	1	1	1	1	1
2015		-0.0197609	5	10		0.096201	19.88	0.428571	0.666667	C31	1	0	0	0	1
2015		0.00719355	6	9		0.009343	46.85	0.333333	0.666667	C30	1	0	0	0	1
2015	2.93014	0.0298636	6	17	0.517492	0.064114	8.448	0.333333	0.666667	C17	1	1	1	1	1
2015	4.43831	0.0886057	6	7	0.472676	0.139203	44.68	0.333333	0.666667	E50	1	1	1	1	1
2015	2.13405	0.0518741	8	22	0.579366	0.04549	21.29	0.428571	0.666667	N77	1	1	1	1	1
2015		0.0239163	5	1		0.081058	37.16	0.4	0.666667	E50	1	0	0	0	1
2015	3.30353	0.045759	6	5	0.420235	0.110574	51.94	0.333333	0.666667	N77	1	1	1	1	1
2015		0.0728525	7	20		0.308094	37.08	0.4	0.666667	F51	1	0	0	0	1
2015	2.25774	0.101002	8	14	0.305465	0.240344	36.17	0.333333	0.666667	C26	1	1	1	1	1
2015	3.91564	0.0432446	7	5	0.154718	0.190209	37.47	0.428571	0.666667	C26	1	1	1	1	1
2015	4.95773	0.100074	7	8	0.283663	0.253455	40.09	0.333333	0.666667	C27	1	1	1	1	1
2015	2.34373	0.0990975	7	5	0.332806	0.094855	39.38	0.333333	0.666667	C30	1	1	1	1	1
2015	1.05013	0.00458792	7	16	0.86267	0.040316	67.93	0.363636	0.666667	E48	1	1	1	1	1
2015	2.54091	0.121088	8	6	0.415285	0.01791	48.07	0.428571	0.666667	C34	1	1	1	1	1
2015		0.0356516	7	6		0.191667	36.16	0.333333	0.666667	C34	1	0	0	0	1
2015	7.06653	0.0671903	7	7	0.121371	0.134525	30.074	0.375	0.666667	C29	1	1	1	1	1
2015	2.37965	0.0500385	7	2	0.465402	0.086802	39.24	0.333333	0.666667	C35	1	1	1	1	1
2015	1.90201	0.0462044	6	4	0.528305	0.074077	29.11	0.428571	0.666667	C38	1	1	1	1	1
2015	1.58138	0.0355459	7	14	0.532458	0.095039	43.338	0.333333	0.666667	F52	1	1	1	1	1
2015	2.5851	0.116351	7	2	0.200022	0.144784	69.36	0.545455	0.666667	C35	1	1	1	1	1
2015	1.71161	0.0643691	6	14	0.338337	0.197757	29.42	0.333333	0.666667	C38	1	1	1	1	1
2015	5.49066	0.0286934	6	19	0.277251	0.196691	23.34	0.333333	0.666667	C37	1	1	1	1	1
2015	1.51063	0.0643474	6	6	0.407483	0.100317	46.4	0.333333	0.666667	C26	1	1	1	1	1
2015	2.48647	0.0344116	6	5	0.198743	0.092319	14.68	0.5	0.666667	C38	1	1	1	1	1
2015	1.50002	0.00976763	6	5	0.794872	0.101589	18.76	0.3	0.666667	C38	1	1	1	1	1
2015	1.72468	0.0988764	8	21	0.222287	0.1936	20.22	0.363636	0.666667	C36	1	1	1	1	1
2015	2.07605	0.0187297	7	22	0.482095	0.137212	34.33	0.411765	0.666667	S90	1	1	1	1	1
2015	2.18952	0.0650341	6	19	0.470709	0.053423	34.04	0.4	0.666667	C36	1	1	1	1	1
2015	1.58052	0.0128984	7	5	0.25426	0.138203	42	0.428571	0.666667	C35	1	1	1	1	1
2015	1.51992	0.00860319	9	12	0.637527	0.190951	26.44	0.333333	0.666667	F52	1	1	1	1	1
2015	2.94265	0.158451	8	7	0.322467	0.139036	34.16	0.444444	0.666667	C15	1	1	1	1	1
2015	3.13898	0.0687793	6	5	0.3114	0.277743	28.98	0.375	0.666667	N77	1	1	1	1	1
2015	3.35534	0.126792	6	6	0.095869	0.128116	65.46	0.4	0.666667	C32	1	1	1	1	1
2015	1.07019	0.0313822	7	12	0.725946	0.137621	67.41	0.272727	0.666667	F51	1	1	1	1	1
2015	3.04092	0.0372845	6	5	0.519865	0.062259	16.35	0.375	0.666667	C17	1	1	1	1	1
2015	2.14871	0.00570464	6	6	0.606763	0.092715	23.26	0.3	0.666667	C33	1	1	1	1	1
2015	2.04126	0.0378594	8	16	0.264025	0.069275	37.45	0.428571	0.666667	D44	1	1	1	1	1
2015	4.06804	0.066738	6	6	0.135082	0.222371	37.5	0.333333	0.666667	C39	1	1	1	1	1
2015	4.88972	0.0262638	6	6	0.238395	0.23728	64.73	0.333333	0.666667	C29	1	1	1	1	1
2015	1.53303	0.0207356	6	5	0.100401	0.08362	33.21	0.428571	0.666667	C29	1	1	1	1	1
2015	3.82632	0.0262469	6	6	0.184592	0.313207	45.41	0.428571	0.666667	C38	1	1	1	1	1
2015	2.04511	0.0586183	6	4	0.048599	0.34748	25.03	0.416667	0.666667	C29	1	1	1	1	1
2015	1.96303	0.0547548	6	4	0.217259	0.118738	31.37	0.5	0.666667	C39	1	1	1	1	1
2015	3.7866	0.0345877	6	4	0.059349	0.070124	19.95	0.3	0.666667	C39	1	1	1	1	1
2015	1.47319	0.071003	8	19	0.419176	0.006062	54.44	0.411765	0.666667	G54	1	1	1	1	1
2015		0.0856432	6	1		0.122388	44.81	0.428571	0.666667	C38	1	0	0	0	1
2015		0.0531522	7	1		0.23065	23.63	0.333333	0.666667	C40	1	0	0	0	1
2015	3.03452	0.0244522	6	17	0.247215	0.100079	44.2	0.333333	0.666667	C28	1	1	1	1	1
2015	3.12754	0.0512076	5	5	0.287897	0.091594	29.24	0.428571	0.666667	C33	1	1	1	1	1
2015	7.31491	0.105089	7	4	0.151468	0.712126	16.88	0.4	0.666667	I64	1	1	1	1	1
2015	2.91132	0.0324004	5	10	0.589945	0.124705	18.05	0.333333	0.666667	C39	1	1	1	1	1
2015	1.84231	-0.0100736	7	20	0.730198	0.084259	62.39	0.333333	0.666667	K70	1	1	1	1	1
2015		0.0778344	6	1		0.062356	32.18	0.333333	0.666667	C34	1	0	0	0	1
2015	2.40724	0.0530363	7	2	0.211651	0.127066	30	0.5	0.666667	C38	1	1	1	1	1
2015	5.13911	0.0393742	6	5	0.266146	0.098109	29.51	0.333333	0.666667	C30	1	1	1	1	1
2015	2.17497	0.00587581	6	17	0.948773	0.054112	51	0.333333	0.666667	C36	1	1	1	1	1
2015	2.66364	0.0848515	6	14	0.333083	0.051508	27.48	0.5	0.666667	C27	1	1	1	1	1
2015	2.94415	0.00108728	5	6	0.4771	0.035576	32.41	0.6	0.666667	C38	1	1	1	1	1
2015	4.84292	0.0557173	6	4	0.144543	0.387256	52.13	0.333333	0.666667	C36	1	1	1	1	1
2015	1.02076	0.000543028	6	19	0.429146	0.026786	24.51	0.333333	0.666667	C39	1	1	1	1	1
2015	3.48464	0.0617479	6	19	0.237634	0.227216	13.98	0.375	0.666667	R87	1	1	1	1	1
2015	1.22207	-0.00146768	8	20	0.517557	0.110795	42.13	0.444444	0.666667	C35	1	1	1	1	1
2015	2.80873	0.077543	6	5	0.284347	0.074981	48.36	0.375	0.666667	C36	1	1	1	1	1
2015	3.89765	0.1122	5	8	0.230669	0.05863	33.61	0.333333	0.666667	G58	1	1	1	1	1
2015	2.6778	-0.0629909	5	7	0.304001	0.197225	14.19	0.333333	0.666667	G59	1	1	1	1	1
2015	5.16002	0.0187197	6	4	0.293367	0.115474	39	0.333333	0.666667	C34	1	1	1	1	1
2015	4.41263	0.125324	6	8	0.271255	0.157684	30.32	0.333333	0.666667	C35	1	1	1	1	1
2015		-0.0393716	6	20		0.06555	54.81	0.375	0.666667	C26	1	0	0	0	1
2015	2.86647	0.0499788	6	2	0.155342	0.151123	34.75	0.4	0.666667	C39	1	1	1	1	1
2015	3.78922	0.00777342	7	5	0.201404	0.117212	32.01	0.428571	0.666667	C38	1	1	1	1	1
2015	1.46426	0.0188247	8	12	0.739858	0.082351	35.53	0.375	0.666667	C38	1	1	1	1	1
2015	2.40597	0.0226239	6	9	0.425611	0.187327	31.09	0.5	0.666667	C39	1	1	1	1	1
2015	2.43858	0.0394326	6	5	0.184282	0.177246	24.06	0.428571	0.666667	C33	1	1	1	1	1
2015	4.45056	0.0380566	6	6	0.408265	0.030054	33.55	0.4	0.666667	C33	1	1	1	1	1
2015	1.31611	0.0115829	9	20	0.707887	0.05573	40.57	0.333333	0.666667	K70	1	1	1	1	1
2015	2.26693	0.00338792	7	15	0.585905	0.04446	29.19	0.5	0.666667	C26	1	1	1	1	1
2015		0.00758641	6	5		0.03622	62.5	0.5	0.666667	C34	1	0	0	0	1
2015	1.72385	0.0868469	8	2	0.371599	0.068753	53.15	0.5	0.666667	C34	1	1	1	1	1
2015	2.71014	0.00761484	8	15	0.506054	0.227324	25.2	0.3	0.666667	C36	1	1	1	1	1
2015		0.0153247	6	1		0.132971	13.95	0.333333	0.666667	C34	1	0	0	0	1
2015	2.29679	0.0978846	8	5	0.243597	0.201419	35.31	0.333333	0.666667	C39	1	1	1	1	1
2015	1.59034	0.00154271	6	5	0.575148	0.091817	38.57	0.333333	0.666667	C35	1	1	1	1	1
2015	3.36207	0.013975	5	6	0.334784	0.046266	20.67	0.428571	0.666667	C26	1	1	1	1	1
2015	1.46152	0.038582	6	6	0.665797	0.040619	51.79	0.333333	0.666667	C17	1	1	1	1	1
2015	1.22222	0.0131043	7	14	0.694357	0.167613	34.37	0.428571	0.666667	K70	1	1	1	1	1
2015	2.18853	0.0244519	6	6	0.527403	0.10606	30.92	0.4	0.666667	C39	1	1	1	1	1
2015	6.08539	0.0599729	6	6	0.092696	0.317044	24.96	0.428571	0.666667	C38	1	1	1	1	1
2015	1.7247	0.0464087	6	12	0.639467	0.087761	41.16	0.272727	0.666667	C26	1	1	1	1	1
2015	3.70935	0.0640466	7	4	0.281451	0.104081	19.66	0.333333	0.666667	C29	1	1	1	1	1
2015	1.98472	0.0224243	6	22	0.374924	0.162949	30.43	0.416667	0.666667	C34	1	1	1	1	1
2015	2.92931	0.0653417	6	6	0.502664	0.137286	35.8	0.5	0.666667	C38	1	1	1	1	1
2015	3.90171	0.121408	7	7	0.237999	0.16919	17.81	0.333333	0.666667	C17	1	1	1	1	1
2015		-0.0956483	6	6		0.124725	41.17	0.461538	0.666667	C34	1	0	0	0	1
2015	3.73201	0.105048	6	15	0.311769	0.109001	43.83	0.333333	0.666667	C14	1	1	1	1	1
2015	1.43296	-0.0170533	5	6	0.403131	0.072477	30.93	0.333333	0.666667	C26	1	1	1	1	1
2015		-0.278446	7	20		0.089492	25.32	0.333333	0.666667	C35	1	0	0	0	1
2015	2.08478	-0.00223859	6	16	0.592012	0.069716	31.29	0.363636	0.666667	C15	1	1	1	1	1
2015		0.0339164	8	5		0.349692	25.68	0.363636	0.666667	J67	1	0	0	0	1
2015		0.0333405	6	8		0.084433	16.73	0.333333	0.666667	C18	1	0	0	0	1
2015	4.40123	0.0885193	6	5	0.199047	0.437521	49.48	0.333333	0.666667	C38	1	1	1	1	1
2015	2.59653	0.210922	8	20	0.351899	0.025943	33.02	0.375	0.666667	C28	1	1	1	1	1
2015	1.86739	0.0447789	8	13	0.657225	0.091153	19.34	0.333333	0.666667	C38	1	1	1	1	1
2015	9.02972	-0.13529	6	23	0.270619	0.023793	6.25	0.428571	0.666667	C27	1	1	1	1	1
2015	2.9936	0.0675438	7	10	0.499791	0.140161	30.4	0.333333	0.666667	F51	1	1	1	1	1
2015	8.43021	0.193444	7	16	0.099066	0.446486	24.3	0.444444	0.666667	C27	1	1	1	1	1
2015	2.22444	0.0746624	9	5	0.275574	0.181686	49.07	0.6	0.666667	C40	1	1	1	1	1
2015	2.94141	0.0179905	6	5	0.555464	0.034063	25.97	0.428571	0.666667	C38	1	1	1	1	1
2015	2.59422	0.0386208	6	4	0.355089	0.077534	17.46	0.363636	0.666667	I65	1	1	1	1	1
2015	2.59061	0.0327213	6	2	0.183614	0.150165	33.95	0.333333	0.666667	C36	1	1	1	1	1
2015	2.75785	0.0103545	6	6	0.307491	0.085623	19.51	0.333333	0.666667	C39	1	1	1	1	1
2015	3.8031	0.0778878	6	9	0.294559	0.25046	42	0.333333	0.666667	C33	1	1	1	1	1
2015	6.42382	0.103503	6	13	0.431673	0.166041	27.39	0.416667	0.666667	C39	1	1	1	1	1
2015	4.80759	0.0918923	6	5	0.076598	0.090707	39.6	0.333333	0.666667	C34	1	1	1	1	1
2015	1.18459	0.0539398	6	20	0.474536	0.113255	49.53	0.375	0.666667	D45	1	1	1	1	1
2015	1.79042	0.126018	6	16	0.64364	0.25706	39.31	0.333333	0.666667	C18	1	1	1	1	1
2015	3.86296	0.0486852	7	6	0.211579	0.218529	29.95	0.428571	0.666667	C38	1	1	1	1	1
2015		0.0995637	6	1		0.107614	51	0.333333	0.666667	C36	1	0	0	0	1
2015	4.09016	0.0396159	6	5	0.521142	0.029211	45.07	0.333333	0.666667	C26	1	1	1	1	1
2015	2.45016	0.0767836	6	2	0.542915	0.160161	11.52	0.333333	0.666667	C37	1	1	1	1	1
2015	3.46951	0.0696344	6	6	0.452165	0.067858	34.67	0.375	0.666667	C39	1	1	1	1	1
2015		0.0384677	6	4		0.038306	37.5	0.333333	0.666667	C33	1	0	0	0	1
2015		0.0148455	7	17		0.136761	18.34	0.5	0.666667	S90	1	0	0	0	1
2015	2.62969	0.0644284	9	5	0.366703	0.248526	72.62	0.4	0.666667	R85	1	1	1	1	1
2015	1.68714	0.0251329	6	9	0.499312	0.067269	24.96	0.363636	0.666667	C32	1	1	1	1	1
2015	3.30362	-0.0104284	6	13	0.040835	0.260729	11.83	0.333333	0.666667	C28	1	1	1	1	1
2015		0.00268225	6	4		0.315477	46.06	0.375	0.666667	C32	1	0	0	0	1
2015	3.89458	0.0211688	5	7	0.373743	0.129321	29.8	0.3	0.666667	C38	1	1	1	1	1
2015	2.5893	0.0255918	6	5	0.126559	0.471338	40.08	0.333333	0.666667	C40	1	1	1	1	1
2015	3.20544	-0.0269484	5	15	0.840627	0.257878	34.99	0.333333	0.666667	F51	1	1	1	1	1
2015	2.18631	0.0136321	6	6	0.680639	0.035009	37.08	0.428571	0.666667	C38	1	1	1	1	1
2015	3.01423	0.02044	6	5	0.191799	0.143532	45	0.333333	0.666667	C30	1	1	1	1	1
2015		0.0620477	6	1		0.391115	9.98	0.333333	0.666667	C26	1	0	0	0	1
2015	2.20512	0.0602809	3	2	0.051697	0.099301	29.48	0.333333	0.666667	C30	1	1	1	1	1
2015	2.85403	0.104101	6	2	0.361384	0.057552	46.86	0.5	0.666667	C39	1	1	1	1	1
2015	3.10142	-0.0765498	6	4	0.377237	0.019565	42.34	0.5	0.666667	C32	1	1	1	1	1
2015	1.73578	0.0285566	7	8	0.358462	0.068614	20.67	0.333333	0.666667	C34	1	1	1	1	1
2015	4.34857	0.0691178	6	5	0.343954	0.059371	55.19	0.428571	0.666667	C38	1	1	1	1	1
2015	3.00181	0.0606717	8	9	0.390035	0.053644	24.29	0.333333	0.666667	C26	1	1	1	1	1
2015		0.0586751	6	1		0.067267	28.05	0.357143	0.666667	C26	1	0	0	0	1
2015	1.5067	0.00530734	8	19	0.687092	0.134868	25.78	0.333333	0.666667	C26	1	1	1	1	1
2015	2.80314	0.0813092	8	13	0.499911	0.224164	41.01	0.333333	0.666667	I65	1	1	1	1	1
2015	1.87261	0.0262187	7	12	0.564555	0.145838	15.53	0.333333	0.666667	C34	1	1	1	1	1
2015	9.02161	0.194808	6	9	0.183717	0.27854	21.56	0.333333	0.666667	C39	1	1	1	1	1
2015	2.12927	0.0326435	6	5	0.366583	0.184953	36.7916	0.428571	0.666667	C35	1	1	1	1	1
2015	1.41116	0.0152989	6	20	0.786691	0.069285	26.94	0.333333	0.666667	F52	1	1	1	1	1
2015	3.68361	0.0303008	6	4	0.602222	0.177294	32.9	0.333333	0.666667	C29	1	1	1	1	1
2015	2.93303	0.063318	7	7	0.176108	0.376071	58.61	0.333333	0.666667	I64	1	1	1	1	1
2015	4.1856	0.0495786	6	6	0.480619	0.086783	45.02	0.272727	0.666667	C38	1	1	1	1	1
2015	2.88161	0.0755963	9	5	0.382986	0.174812	35.19	0.428571	0.666667	D46	1	1	1	1	1
2015	3.2749	0.0142002	6	6	0.593188	0.02805	18.16	0.333333	0.666667	C34	1	1	1	1	1
2015	1.7445	-0.00807693	7	10	0.658112	0.114289	69.31	0.454545	0.666667	K70	1	1	1	1	1
2015	1.71734	0.0326934	7	13	0.672208	0.192367	45.12	0.428571	0.666667	C34	1	1	1	1	1
2015		0.0242667	5	6		0.046087	25.91	0.230769	0.666667	C33	1	0	0	0	1
2015	3.78165	0.0757444	6	13	0.493966	0.255917	34.33	0.3	0.666667	C26	1	1	1	1	1
2015	5.44875	0.0125617	7	10	0.132333	0.214129	34.28	0.428571	0.666667	C39	1	1	1	1	1
2015	1.99539	0.0623327	7	4	0.484426	0.205888	21.9	0.428571	0.666667	M74	1	1	1	1	1
2015	3.23825	0.00700233	6	5	0.642423	0.149843	31.52	0.4	0.666667	M74	1	1	1	1	1
2015		0.052799	6	6		0.106448	33.59	0.428571	0.666667	C26	1	0	0	0	1
2015	1.9984	0.0560089	6	4	0.232563	0.025589	57.75	0.4	0.666667	C38	1	1	1	1	1
2015	2.57133	0.16298	8	2	0.230263	0.110685	28.84	0.461538	0.666667	C26	1	1	1	1	1
2015		0.131721	6	1		0.064073	30.98	0.571429	0.666667	C26	1	0	0	0	1
2015		0.00502126	6	4		0.197357	27.01	0.428571	0.666667	C39	1	0	0	0	1
2015	2.27907	0.125847	7	2	0.254725	0.263714	44.72	0.416667	0.666667	C15	1	1	1	1	1
2015	2.43921	0.0317819	6	6	0.570581	0.083092	34.66	0.5	0.666667	C26	1	1	1	1	1
2015	2.48946	0.0680485	7	17	0.240434	0.174769	45.23	0.333333	0.666667	C27	1	1	1	1	1
2015	3.05225	0.0588268	6	19	0.329449	0.153894	37.19	0.428571	0.666667	C38	1	1	1	1	1
2015	6.18823	0.125486	6	9	0.100113	0.496969	20.74	0.230769	0.666667	C28	1	1	1	1	1
2015	1.97321	0.0603078	6	17	0.625825	0.219823	47.72	0.3	0.666667	C20	1	1	1	1	1
2015	2.95118	0.0249483	6	23	0.590335	0.249244	32.79	0.307692	0.666667	C39	1	1	1	1	1
2015	3.4949	0.000982563	5	4	0.663283	0.054364	21.34	0.428571	0.666667	E48	1	1	1	1	1
2015	3.47678	0.0526084	6	10	0.541512	0.155106	37.7	0.333333	0.666667	C38	1	1	1	1	1
2015	1.95195	0.0673925	7	2	0.447383	0.160039	32.23	0.5	0.666667	C39	1	1	1	1	1
2015	2.369	0.00421312	6	17	0.614575	0.044307	21.07	0.5	0.666667	C33	1	1	1	1	1
2015	1.32766	0.0139458	5	17	0.756443	0.057052	50.26	0.294118	0.666667	C38	1	1	1	1	1
2015	5.53907	0.0040632	6	19	0.18641	0.347304	42.1	0.375	0.666667	C37	1	1	1	1	1
2015	2.11663	0.0874843	6	10	0.54686	0.256709	24.78	0.375	0.666667	C38	1	1	1	1	1
2015	2.14803	0.0147328	7	22	0.649532	0.148118	42.86	0.4	0.666667	K70	1	1	1	1	1
2015		0.0977381	6	1		0.342264	45.79	0.444444	0.666667	C38	1	0	0	0	1
2015	3.42365	0.0326573	7	6	0.108643	0.188637	34.09	0.454545	0.666667	C27	1	1	1	1	1
2015	1.98472	0.00249499	6	22	0.227087	0.015536	25.34	0.333333	0.666667	C38	1	1	1	1	1
2015	3.26958	0.0438669	6	6	0.205412	0.353708	27.7	0.4	0.666667	C37	1	1	1	1	1
2015	2.27162	-0.00215339	6	5	0.350985	0.071221	28.38	0.428571	0.666667	C34	1	1	1	1	1
2015	4.26421	0.049979	6	13	0.225541	0.406523	37.09	0.444444	0.666667	C27	1	1	1	1	1
2015		0.0847971	6	1		0.121198	40.58	0.5	0.666667	C35	1	0	0	0	1
2015	8.46922	0.119708	6	4	0.150612	0.183686	50.06	0.333333	0.666667	C38	1	1	1	1	1
2015	2.01497	0.0430342	7	2	0.53158	0.140768	5.4328	0.333333	0.666667	M74	1	1	1	1	1
2015		0.0458159	6	1		0.28134	18.03	0.333333	0.666667	I63	1	0	0	0	1
2015	1.7135	0.00734615	6	16	0.894146	0.028597	41.51	0.4	0.666667	F52	1	1	1	1	1
2015	4.04417	0.0142308	6	6	0.57177	0.054141	29	0.333333	0.666667	C29	1	1	1	1	1
2015	1.93508	0.000624777	6	19	0.432806	0.224854	26.06	0.454545	0.666667	C34	1	1	1	1	1
2015	2.68452	0.0780382	6	5	0.122925	0.071695	42.49	0.4	0.666667	C32	1	1	1	1	1
2015	2.42227	-0.00690727	6	5	0.136527	0.099571	49.69	0.363636	0.666667	C35	1	1	1	1	1
2015	1.56522	0.0663401	4	6	0.186896	0.049173	30.65	0.428571	0.666667	C26	1	1	1	1	1
2015	1.71889	0.0224825	5	6	0.425068	0.04733	53.02	0.333333	0.666667	C26	1	1	1	1	1
2015		0.0700081	7	1		0.043067	40.75	0.333333	0.666667	C40	1	0	0	0	1
2015	1.65187	0.00274231	7	2	0.541777	0.087473	57.52	0.333333	0.666667	C35	1	1	1	1	1
2015	5.45397	-0.000878629	6	5	0.077441	0.416886	25.35	0.428571	0.666667	I65	1	1	1	1	1
2015	6.71092	0.0439967	7	19	0.382072	0.129147	17.92	0.3125	0.666667	C34	1	1	1	1	1
2015		0.0298617	6	6		0.130954	28.04	0.333333	0.666667	C35	1	0	0	0	1
2015	2.38796	0.00314125	7	5	0.472703	0.14445	11.74	0.4	0.666667	C35	1	1	1	1	1
2015	1.74588	0.0657317	8	6	0.397374	0.052072	40.45	0.3	0.666667	C17	1	1	1	1	1
2015	1.55693	0.0159741	6	23	0.518339	0.045636	44.75	0.333333	0.666667	C26	1	1	1	1	1
2015	1.33315	0.0201087	8	14	0.681658	0.133675	27.7	0.375		G54	0	0	0	0	0
2015	0.962939	0.0193361	8	16	0.535842	0.077032	51.98	0.444444		G54	0	0	0	0	0
2015	6.82767	0.0493748	6	6	0.254937	0.064438	23.79	0.333333		C32	0	0	0	0	0
2015	1.21042	0.000173466	6	14	0.679216	0.223537	38.8	0.333333		B06	0	0	0	0	0
2015	1.58564	0.0344032	5	9	0.636224	0.134008	29.01	0.4		C13	0	0	0	0	0
2015	1.28762	0.0475741	6	20	0.574696	0.125755	28.81	0.333333		C34	0	0	0	0	0
2015		-0.0334262	7	19		0.345436	13.93	0.3		F51	0	0	0	0	0
2015	2.94048	0.0420979	6	15	0.407934	0.1268	21.73	0.444444		C39	0	0	0	0	0
2015	4.07376	0.137408	8	20	0.120874	0.093479	43.03	0.363636		C27	0	0	0	0	0
2015	6.28099	0.0621967	7	19	0.738317	0.133946	72.37	0.333333		K70	0	0	0	0	0
2015	1.69725	0.0961753	7	19	0.560831	0.042069	58.43	0.4		D44	0	0	0	0	0
2015	1.04454	0.00762914	7	19	0.467067	0.186118	40.53	0.4		C32	0	0	0	0	0
2015	3.57472	0.00504231	6	9	0.560382	0.016321	19.48	0.428571		C38	0	0	0	0	0
2015	4.32211	0.138007	5	20	0.175971	0.255936	26.27	0.333333		C27	0	0	0	0	0
2015	1.1238	0.0380677	6	19	0.546393	0.144053	42.58	0.4		C30	0	0	0	0	0
2015	8.32097	-0.0424775	4	17	0.723285	0.076575	18.22	0.428571		C26	0	0	0	0	0
2015	5.34291	0.0912631	7	6	0.090979	0.374906	40.84	0.333333		C40	0	0	0	0	0
2015	3.94643	-0.0511367	6	6	0.390272	0.101826	70.53	0.363636		C32	0	0	0	0	0
2015	3.388	0.0479751	6	6	0.277887	0.12826	31.89	0.333333		C35	0	0	0	0	0
2015	1.5385	0.105557	8	23	0.430844	0.42032	41.03	0.363636		C36	0	0	0	0	0
2015	3.78585	-0.0732878	6	5	0.187173	0.131175	25.93	0.5		C26	0	0	0	0	0
2015		0.0182735	8	19		0.212517	39.46	0.375		C40	0	0	0	0	0
2015		0.0875879	7	1		0.294862	30.1	0.444444		C35	0	0	0	0	0
2015	2.18933	0.00827731	6	16	0.448998	0.072244	43.77	0.285714		C37	0	0	0	0	0
2015	2.54668	0.0354672	5	4	0.152932	0.373492	50.91	0.333333		C13	0	0	0	0	0
2015		0.0346978	6	1		0.066271	37.55	0.333333		C26	0	0	0	0	0
2015	1.73255	0.0140907	6	14	0.547942	0.130469	21.68	0.428571		C38	0	0	0	0	0
2015	1.5918	0.0351312	7	12	0.619997	0.064893	34.72	0.333333		D46	0	0	0	0	0
2015	1.50494	0.00316988	4	10	0.670094	0.066094	43.59	0.333333		C26	0	0	0	0	0
2015	2.13391	0.0299739	6	16	0.467764	0.150501	38.01	0.428571		C26	0	0	0	0	0
2015	2.07793	0.0659932	7	14	0.414395	0.306957	54.83	0.416667		R85	0	0	0	0	0
2015	1.62552	0.012324	7	13	0.756251	0.133532	39.62	0.444444		C31	0	0	0	0	0
2015	0.975459	0.00192891	6	20	0.696535	0.094207	54.43	0.416667		C31	0	0	0	0	0
2015	3.07112	0.0763385	6	4	0.128007	0.31865	33.44	0.375		C27	0	0	0	0	0
2015	8.93766	0.0804846	6	11	0.28943	0.177193	41.38	0.333333	0.941176	C39	1	1	1	1	1
2015	3.56597	0.0267768	5	14	0.44949	0.157864	28.85	0.333333	0.941176	C15	1	1	1	1	1
2015	1.14599	0.0250037	7	9	0.78599	0.110684	34.04	0.363636	0.941176	K70	1	1	1	1	1
2015		0.321279	6	18		0.354615	39.29	0.333333	0.941176	C29	1	0	0	0	1
2015	4.8621	0.0239272	6	4	0.156932	0.087356	64.5	0.307692	0.941176	C35	1	1	1	1	1
2015	1.65669	0.112089	8	13	0.466186	0.034186	56.04	0.444444	0.941176	C36	1	1	1	1	1
2015	3.71191	0.0529167	6	2	0.184682	0.257572	35.48	0.454545	0.941176	C35	1	1	1	1	1
2015	4.09097	0.020955	6	18	0.150539	0.290268	34.07	0.444444	0.941176	C26	1	1	1	1	1
2015	2.05624	0.0227312	6	16	0.503495	0.08668	27.32	0.363636	0.941176	C17	1	1	1	1	1
2015		0.209609	6	1		0.171566	30.61	0.3	0.941176	C26	1	0	0	0	1
2015	11.6188	-0.130595	4	20	0.833984	0.002304	19.69	0.375	0.941176	F51	1	1	1	1	1
2015	1.20343	0.00359995	7	5	0.802759	0.315447	21.03	0.4375	0.941176	F52	1	1	1	1	1
2015	15.4005	-0.166055	6	17	0.461031	0.403124	13.28	0.3125	0.941176	S90	1	1	1	1	1
2015	3.45303	0.00636787	6	7	0.245289	0.095508	13.83	0.333333	0.941176	C34	1	1	1	1	1
2015	1.37842	0.0483538	6	20	0.49437	0.415463	21.64	0.428571	0.941176	C39	1	1	1	1	1
2015	3.91083	0.0563674	6	6	0.137745	0.257542	13.86	0.333333	0.941176	C40	1	1	1	1	1
2015	1.92391	0.0343332	6	6	0.283296	0.128693	18.73	0.375	0.941176	C13	1	1	1	1	1
2015	1.08125	-0.0520901	7	20	0.725467	0.042406	37.48	0.375	0.941176	C30	1	1	1	1	1
2015	0.939245	-0.0261665	8	12	0.600533	0.141875	56.72	0.25	0.941176	C25	1	1	1	1	1
2015	1.51538	0.0777558	6	22	0.567267	0.137662	30.97	0.333333	0.941176	C26	1	1	1	1	1
2015	3.42614	-0.238864	6	6	0.10217	0.282967	36.39	0.375	0.941176	C35	1	1	1	1	1
2015	1.83999	-0.183853	6	16	0.692515	0.053433	48.01	0.230769	0.941176	C26	1	1	1	1	1
2015	4.72695	0.0884408	6	9	0.264277	0.052478	30.25	0.444444	0.941176	C29	1	1	1	1	1
2015	2.33845	-0.0896165	6	18	0.867773	0.053804	41.52	0.428571	0.941176	C35	1	1	1	1	1
2015	3.69734	0.0824491	6	12	0.192183	0.170386	47.78	0.428571	0.941176	A03	1	1	1	1	1
2015		0.197273	6	20		0.479124	56.04	0.375	0.941176	C26	1	0	0	0	1
2015	2.32532	-0.0291244	6	6	0.627509	0.070716	36.26	0.4	0.941176	C26	1	1	1	1	1
2015	5.30025	0.188078	6	19	0.317129	0.602934	40.68	0.333333	0.941176	C15	1	1	1	1	1
2015	1.33001	0.0295753	7	13	0.848004	0.208726	68.88	0.375	0.941176	K70	1	1	1	1	1
2015	1.37003	0.0188781	8	13	0.665244	0.086491	39.98	0.333333	0.941176	C26	1	1	1	1	1
2015		0.0777339	8	6		0.131235	43.48	0.352941	0.941176	G55	1	0	0	0	1
2015	2.60921	0.0452685	7	19	0.336776	0.066353	33.46	0.4	0.941176	F52	1	1	1	1	1
2015	2.44498	0.0114833	8	15	0.936005	0.143522	33.47	0.266667	0.941176	C38	1	1	1	1	1
2015	6.17571	0.0390822	6	12	0.495424	0.133326	30.52	0.333333	0.941176	C38	1	1	1	1	1
2015	3.15678	0.0747868	6	5	0.15412	0.07545	33.37	0.363636	0.941176	C27	1	1	1	1	1
2015		0.00120405	6	6		0.366841	31.91	0.4	0.941176	F52	1	0	0	0	1
2015		0.0883246	6	1		0.204295	11.88	0.333333	0.941176	C32	1	0	0	0	1
2015	2.08236	0.00699404	5	6	0.379184	0.066802	20.03	0.5	0.941176	C33	1	1	1	1	1
2015	6.16232	-0.103879	6	19	0.566617	0.053018	29.8	0.444444	0.941176	C28	1	1	1	1	1
2015	1.29483	0.0341047	6	13	0.509348	0.170968	33.96	0.333333	0.941176	C36	1	1	1	1	1
2015	3.30295	0.0244995	6	6	0.050889	0.090013	39.83	0.333333	0.941176	C26	1	1	1	1	1
2015	1.10489	0.00918073	8	19	0.640095	0.092776	45.38	0.357143	0.941176	C33	1	1	1	1	1
2015	3.00236	0.0672919	6	5	0.325165	0.063016	31.94	0.333333	0.941176	C27	1	1	1	1	1
2015	0.942763	0.00224679	8	19	0.745003	0.054017	37.93	0.333333	0.941176	C31	1	1	1	1	1
2015	3.16902	0.000477564	6	17	0.711657	0.034811	35.54	0.3	0.941176	C35	1	1	1	1	1
2015	0.957017	0.0074534	8	17	0.509582	0.108502	44.12	0.272727	0.941176	B06	1	1	1	1	1
2015	1.98846	0.0843243	6	17	0.562373	0.106386	38.05	0.428571	0.941176	D44	1	1	1	1	1
2015	1.46351	0.00317872	6	22	0.670585	0.073501	36.93	0.454545	0.941176	C27	1	1	1	1	1
2015	3.00269	0.119595	7	2	0.082934	0.092199	37.88	0.333333	0.941176	C40	1	1	1	1	1
2015	1.15369	0.101538	6	20	0.513648	0.037483	67.21	0.333333	0.941176	D44	1	1	1	1	1
2015	3.41039	0.00574929	5	6	0.383494	0.08927	33.58	0.333333	0.941176	C19	1	1	1	1	1
2015	2.21234	0.0267754	7	5	0.293239	0.169737	24.22	0.5	1	C38	1	1	1	1	1
2015	2.05127	0.119038	8	19	0.570678	0.221217	37.19	0.333333	1	C36	1	1	1	1	1
2015		0.0485167	6	1		0.561749	50.25	0.333333	1	C40	1	0	0	0	1
2015	1.95275	0.0715874	7	15	0.467366	0.048573	45.94	0.333333	1	C38	1	1	1	1	1
2015	19.3802	0.168582	6	20	0.392955	0.935907	30	0.333333	1	F51	1	1	1	1	1
2015	1.06814	0.0243358	8	13	0.743886	0.065143	45.09	0.416667	1	G54	1	1	1	1	1
2015		-0.00135968	8	5		0.055687	38.25	0.357143	1	C13	1	0	0	0	1
2015		0.0479457	7	1		0.299112	46.65	0.333333	1	C14	1	0	0	0	1
2015	2.92741	0.0324801	6	6	0.394611	0.071281	36.37	0.4	1	C30	1	1	1	1	1
2015	1.02985	-0.0604583	8	10	0.719141	0.066476	54.27	0.333333	1	B06	1	1	1	1	1
2015	1.81594	0.0843082	8	2	0.501664	0.097557	47.6	0.375	1	A03	1	1	1	1	1
2015	2.31574	0.00908599	7	8	0.509265	0.153321	10.48	0.4	1	C14	1	1	1	1	1
2015	1.78317	0.0206487	7	5	0.590709	0.08482	13.66	0.333333	1	C26	1	1	1	1	1
2015	1.18109	0.000880108	8	6	0.201764	0.166842	32.14	0.444444	1	C35	1	1	1	1	1
2015	2.28386	0.0362429	6	18	0.403836	0.076402	21.96	0.333333	1	C30	1	1	1	1	1
2015	4.79244	-0.243439	5	18	0.994656	0.010441	10.36	0.375	1	C14	1	1	1	1	1
2015	2.88202	0.0352791	8	7	0.465863	0.178974	21.74	0.416667	1	C40	1	1	1	1	1
2015	1.22856	-0.0447236	8	14	0.772128	0.033354	53.29	0.333333	1	C32	1	1	1	1	1
2015	7.3216	0.0461059	6	6	0.059151	0.169337	19.58	0.5	1	C26	1	1	1	1	1
2015	3.66103	0.076707	8	5	0.143916	0.32517	40.75	0.333333	1	C40	1	1	1	1	1
2015	1.58988	0.0277621	6	17	0.494523	0.112566	33.35	0.3	1	C28	1	1	1	1	1
2015	1.81962	0.0034905	6	7	0.690923	0.341203	19.74	0.333333	1	A03	1	1	1	1	1
2015	1.69606	0.0750445	7	19	0.340795	0.392185	77.13	0.333333	1	R85	1	1	1	1	1
2015	2.27885	0.00166912	7	17	0.431951	0.215314	22.97	0.444444	1	C27	1	1	1	1	1
2015	8.76364	0.0176786	7	9	0.320136	0.180346	38.99	0.333333	1	C39	1	1	1	1	1
2015	1.61527	0.0141018	8	17	0.524462	0.114922	58.83	0.384615	1	C30	1	1	1	1	1
2015	1.06668	-0.0790773	8	15	0.831965	0.038469	60.14	0.454545	1	C31	1	1	1	1	1
2015	7.00856	-0.148266	6	22	0.788175	0.032224	48.2	0.4	1	C30	1	1	1	1	1
2015	2.27594	0.0373086	6	6	0.120003	0.15132	27.53	0.333333	1	C36	1	1	1	1	1
2015	27.338	-0.0135027	6	20	0.534206	0.28101	20.03	0.375	1	C38	1	1	1	1	1
2015	2.19537	0.19299	8	18	0.227137	0.104659	60.24	0.5	1	C13	1	1	1	1	1
2015	5.65063	0.144722	8	12	0.034094	0.088686	17.84	0.428571	1	C27	1	1	1	1	1
2015		0.0279065	6	20		0.06457	27.08	0.428571	1	C27	1	0	0	0	1
2015	1.59655	0.0346185	6	5	0.319717	0.063022	21.94	0.428571	1	C32	1	1	1	1	1
2015	1.34975	0.0475566	6	18	0.663397	0.023582	60.52	0.5	1	D44	1	1	1	1	1
2015	1.83283	0.0146122	5	9	0.338064	0.056874	34.54	0.363636	1	C33	1	1	1	1	1
2015	3.58607	0.0349624	8	7	0.322661	0.377086	14.61	0.6	1	C39	1	1	1	1	1
2015	1.16138	0.00830637	8	22	0.668858	0.088539	49.28	0.333333	1	C28	1	1	1	1	1
2015	3.52204	0.00950201	4	17	0.628607	0.072125	59.11	0.428571	1	D45	1	1	1	1	1
2015	1.50599	0.0359871	6	13	0.567825	0.186554	42.58	0.444444	1	C29	1	1	1	1	1
2015		0.124089	6	1		0.112185	49.5	0.428571	1	C26	1	0	0	0	1
2015	1.35974	-0.093163	4	13	0.446339	0.09746	63.04	0.363636	1	B06	1	1	1	1	1
2015	4.26656	0.00826062	5	6	0.385601	0.103527	13.97	0.375	1	C26	1	1	1	1	1
2015	1.46277	0.00170419	8	14	0.806738	0.048916	42.6	0.333333	1	C32	1	1	1	1	1
2015	1.94039	0.00298431	9	4	0.576799	0.249826	62.7	0.428571	1	C35	1	1	1	1	1
2015	3.34776	0.0372023	5	6	0.524969	0.096511	24.92	0.375	1	C38	1	1	1	1	1
2015	2.05183	0.0112176	5	5	0.172629	0.139613	54.92	0.333333	1	C35	1	1	1	1	1
2015	2.90142	0.0743741	6	6	0.207593	0.088246	18.34	0.333333	1	C36	1	1	1	1	1
2015	1.76367	0.0194539	6	5	0.406436	0.095669	38.62	0.333333	1	C36	1	1	1	1	1
2015	1.74499	0.0645343	8	19	0.449712	0.064864	40.95	0.333333	1	C38	1	1	1	1	1
2015	2.385	-0.0612397	6	6	0.476693	0.055447	67.42	0.333333	1	C35	1	1	1	1	1
2015	1.40732	-0.00724624	6	20	0.447863	0.063789	17.56	0.375	1	C32	1	1	1	1	1
2015	1.38593	0.0188555	7	10	0.674466	0.063282	33	0.333333	1	C17	1	1	1	1	1
2015	1.26771	-0.0540413	6	18	0.59971	0.141288	63.83	0.375	1	B06	1	1	1	1	1
2015	2.73257	0.0427879	7	23	0.588091	0.152372	29.2	0.428571	1	D46	1	1	1	1	1
2015	2.47921	-0.0820294	8	11	0.456492	0.09248	41.07	0.333333	1	C34	1	1	1	1	1
2015	4.5193	0.0498289	7	5	0.130473	0.309598	28.17	0.333333	1	C30	1	1	1	1	1
2015	1.8918	0.0289639	8	13	0.519042	0.142529	31.34	0.416667	1	C19	1	1	1	1	1
2015	3.44245	0.0808339	8	9	0.483099	0.183039	41.57	0.3	1	C39	1	1	1	1	1
2015		0.0813938	6	1		0.301391	51.01	0.4	1	C26	1	0	0	0	1
2015	1.51338	0.0172273	6	8	0.488975	0.018565	16.12	0.333333	1	C30	1	1	1	1	1
2015	1.01688	-0.0364713	8	17	0.829324	0.045067	24.21	0.5	1	C32	1	1	1	1	1
2015	2.50108	0.0497935	7	5	0.32678	0.184873	21.69	0.333333	1	C34	1	1	1	1	1
2015	2.72457	0.049363	6	16	0.363497	0.152278	14.92	0.333333	1	C27	1	1	1	1	1
2015	1.32059	-0.000162173	8	6	0.403011	0.054371	20.02	0.3	1	C30	1	1	1	1	1
2015	2.42831	0.0227687	8	9	0.423044	0.290868	31.56	0.363636	1	B09	1	1	1	1	1
2015		0.094262	6	1		0.248426	33.63	0.333333	1	C27	1	0	0	0	1
2015	1.37629	0.0104769	8	19	0.593249	0.127353	44.57	0.363636	1	C35	1	1	1	1	1
2015	1.34708	-0.043819	7	5	0.570079	0.073157	36.19	0.333333	1	C35	1	1	1	1	1
2015	5.3766	0.0451244	6	5	0.38734	0.146606	22.46	0.545455	1	I65	1	1	1	1	1
2015	2.38511	0.0467295	6	6	0.371644	0.107866	38	0.333333	0.294118	D44	1	1	1	1	1
2015		0.0845529	7	1		0.05562	54	0.428571	0.294118	C17	1	0	0	0	1
2015	1.37674	0.00794025	4	5	0.537871	0.037408	37.62	0.333333	0.294118	C28	1	1	1	1	1
2015	6.19119	0.0422458	6	5	0.205003	0.28918	55.94	0.428571	0.294118	C34	1	1	1	1	1
2015	2.14197	0.0216404	6	22	0.405029	0.190915	12.04	0.333333	0.294118	F52	1	1	1	1	1
2015	3.12626	0.0433416	6	5	0.182746	0.290351	37.5	0.428571	0.294118	C18	1	1	1	1	1
2015	3.30942	0.0542004	8	19	0.496751	0.19183	19.65	0.4	0.294118	I65	1	1	1	1	1
2015	2.29739	0.139622	7	12	0.231966	0.204983	32.9	0.333333	0.294118	C17	1	1	1	1	1
2015	4.45522	0.0227011	6	8	0.325937	0.083275	29.1	0.5	0.294118	C39	1	1	1	1	1
2015	1.2518	0.025659	9	19	0.748192	0.037927	29.08	0.4	0.294118	F51	1	1	1	1	1
2015		0.0963615	6	1		0.074823	44.84	0.428571	0.294118	N77	1	0	0	0	1
2015	2.21075	0.0258715	6	5	0.250171	0.049269	49.47	0.333333	0.294118	C32	1	1	1	1	1
2015	1.66891	-0.0287359	8	6	0.566388	0.024831	45.01	0.333333	0.294118	C34	1	1	1	1	1
2015	2.09531	0.00833128	5	5	0.436852	0.090544	11.97	0.428571	0.294118	C26	1	1	1	1	1
2015	3.64029	-0.0608879	5	9	0.61478	0.078725	40.79	0.3	0.294118	C41	1	1	1	1	1
2015	4.83087	0.0178789	8	18	0.207618	0.09251	55.86	0.333333	0.294118	C26	1	1	1	1	1
2015		0.114848	6	1		0.269977	51.71	0.333333	0.294118	C35	1	0	0	0	1
2015		0.0706943	6	1		0.357651	32.84	0.5	0.294118	C35	1	0	0	0	1
2015	1.51405	0.0409627	8	17	0.593356	0.118495	34.17	0.333333	0.294118	C30	1	1	1	1	1
2015	3.76172	0.0256968	6	5	0.403468	0.071767	35.49	0.333333	0.294118	C41	1	1	1	1	1
2015	1.07163	0.0252812	8	20	0.697306	0.12507	33.81	0.375	0.294118	F52	1	1	1	1	1
2015	9.83341	0.112896	5	13	0.357955	0.075587	20.72	0.3	0.294118	I65	1	1	1	1	1
2015	3.47866	0.166983	8	6	0.174991	0.242505	37.6	0.333333	0.294118	C29	1	1	1	1	1
2015	1.23961	0.0660259	9	18	0.692674	0.03526	31.51	0.333333	0.294118	K70	1	1	1	1	1
2015	4.13608	0.0655324	6	5	0.40496	0.138423	24.61	0.428571	0.294118	C40	1	1	1	1	1
2015	4.58928	0.0287585	6	5	0.09474	0.267788	42.18	0.4	0.294118	C26	1	1	1	1	1
2015	3.8852	0.0417034	4	7	0.443829	0.093422	24.13	0.333333	0.294118	C26	1	1	1	1	1
2015		0.113779	6	1		0.162389	49.54	0.454545	0.294118	C36	1	0	0	0	1
2015	2.08971	-0.111783	8	19	0.778384	0.008211	38.66	0.444444	0.294118	K70	1	1	1	1	1
2015	3.76157	0.034968	5	7	0.382164	0.090505	38.8	0.333333	0.294118	C36	1	1	1	1	1
2015	1.63044	0.00359507	8	19	0.505047	0.028397	35.41	0.375	0.294118	G55	1	1	1	1	1
2015		0.00986879	6	19		0.091373	27.6	0.333333	0.294118	C17	1	0	0	0	1
2015	2.79427	0.120061	8	8	0.429182	0.147911	41.25	0.428571	0.294118	C39	1	1	1	1	1
2015	2.19841	0.0288858	7	2	0.53693	0.233695	37.06	0.4	0.294118	C38	1	1	1	1	1
2015	5.81511	0.117346	8	19	0.460617	0.035338	48.97	0.5	0.294118	F51	1	1	1	1	1
2015	7.92679	0.0859044	7	14	0.299625	0.063637	19.58	0.363636	0.294118	I65	1	1	1	1	1
2015	4.03062	0.0800979	6	4	0.327965	0.11333	18.57	0.428571	0.294118	C34	1	1	1	1	1
2015		0.0416096	6	1		0.183646	21.8	0.444444	0.294118	L71	1	0	0	0	1
2015	1.65275	0.025127	7	20	0.752556	0.09152	21.54	0.333333	0.294118	F51	1	1	1	1	1
2015	2.25806	0.133382	6	12	0.322653	0.120039	73.13	0.333333	0.294118	C33	1	1	1	1	1
2015		0.0395556	7	11		0.119972	16.97	0.4	0.294118	C36	1	0	0	0	1
2015	2.17584	0.0285683	6	9	0.310755	0.085178	16.02	0.333333	0.294118	C34	1	1	1	1	1
2015	6.16437	0.0571098	6	6	0.469012	0.179659	26.93	0.375	0.294118	C39	1	1	1	1	1
2015	2.18537	-0.0726403	6	10	0.651132	0.061568	30.22	0.4	0.294118	C26	1	1	1	1	1
2015		-0.0802187	4	23		0.024388	16.77	0.294118	0.294118	C27	1	0	0	0	1
2015	2.22756	0.101585	8	8	0.340985	0.091477	30.49	0.5	0.294118	C26	1	1	1	1	1
2015	1.68339	-0.0285376	6	5	0.601656	0.056411	40	0.3	0.294118	C34	1	1	1	1	1
2015	1.74433	0.034442	6	13	0.590967	0.125492	33.332	0.333333	0.294118	C38	1	1	1	1	1
2015	1.42189	0.00596821	7	19	0.714258	0.044224	44.75	0.5	0.294118	K70	1	1	1	1	1
2015	2.66384	0.0690695	6	4	0.275893	0.139597	32.73	0.375	0.294118	C19	1	1	1	1	1
2015		0.0992106	6	1		0.093216	73.7	0.333333	0.294118	C36	1	0	0	0	1
2015	2.35744	0.0519152	8	8	0.551686	0.123197	49.01	0.333333	0.294118	C32	1	1	1	1	1
2015		0.0631971	6	1		0.191848	24.19	0.4	0.294118	C26	1	0	0	0	1
2015	5.90591	0.0547573	6	7	0.391922	0.136145	44.72	0.333333	0.294118	C38	1	1	1	1	1
2015	2.33779	0.0227995	6	6	0.507713	0.069615	15.58	0.333333	0.294118	C34	1	1	1	1	1
2015	2.26983	0.0589803	6	4	0.584451	0.057023	35.71	0.428571	0.294118	C21	1	1	1	1	1
2015	3.5148	0.0591862	6	12	0.453357	0.20001	14.11	0.428571	0.294118	C18	1	1	1	1	1
2015		0.0830458	7	1		0.311287	29.59	0.363636	0.294118	C34	1	0	0	0	1
2015	3.66146	0.0274092	6	6	0.615151	0.223814	35.2	0.333333	0.294118	C27	1	1	1	1	1
2015	1.50147	0.114902	6	13	0.414107	0.060222	43.65	0.333333	0.294118	C26	1	1	1	1	1
2015	3.72366	0.0309581	6	7	0.301311	0.082545	36.23	0.4	0.294118	C33	1	1	1	1	1
2015	3.5373	0.131661	9	20	0.286123	0.370366	48.13	0.375	0.294118	R85	1	1	1	1	1
2015	5.87986	0.0488223	7	4	0.509828	0.180833	43.1	0.333333	0.294118	I65	1	1	1	1	1
2015	2.18053	0.0235515	5	5	0.360082	0.221103	40.52	0.428571	0.294118	C28	1	1	1	1	1
2015	2.97514	0.0284744	5	6	0.588867	0.026402	16.37	0.454545	0.294118	C39	1	1	1	1	1
2015	1.52798	0.00770182	6	6	0.656219	0.028602	76.89	0.4	0.294118	C28	1	1	1	1	1
2015	2.92533	0.0710197	8	16	0.39723	0.305694	32.14	0.4	0.294118	C38	1	1	1	1	1
2015	4.94893	0.0465453	6	5	0.594567	0.119382	53.32	0.333333	0.294118	C36	1	1	1	1	1
2015	2.13649	0.0420178	8	16	0.269583	0.199257	41.85	0.384615	0.294118	R86	1	1	1	1	1
2015	1.92785	0.0223476	6	13	0.689439	0.050132	43.87	0.428571	0.294118	E50	1	1	1	1	1
2015	1.41165	0.0291807	8	4	0.394524	0.140187	29.72	0.363636	0.294118	C17	1	1	1	1	1
2015		0.058089	8	6		0.030639	75.46	0.357143	0.294118	G55	1	0	0	0	1
2015	1.63679	0.0320205	7	6	0.60732	0.120187	33.19	0.363636	0.294118	E50	1	1	1	1	1
2015	6.77336	0.154533	8	8	0.078856	0.5444	35.06	0.375	0.294118	C29	1	1	1	1	1
2015	2.05326	0.0544077	6	8	0.415804	0.049472	25.28	0.461538	0.294118	C28	1	1	1	1	1
2015	2.62726	0.075969	6	16	0.252362	0.077504	31.43	0.363636	0.294118	C39	1	1	1	1	1
2015	2.92572	0.0697985	7	6	0.195914	0.182765	24.53	0.416667	0.294118	C29	1	1	1	1	1
2015	2.58032	0.105469	6	10	0.260418	0.146312	37.91	0.375	0.294118	C27	1	1	1	1	1
2015	6.43034	0.0442976	6	16	0.299282	0.29284	16.4	0.6	0.294118	C39	1	1	1	1	1
2015		0.0313211	8	12		0.328994	25.75	0.333333	0.294118	D44	1	0	0	0	1
2015	2.73198	0.019034	6	16	0.279639	0.146832	46.87	0.333333	0.294118	C17	1	1	1	1	1
2015	2.31259	-0.000823855	4	8	0.285456	0.11106	28.64	0.454545	0.294118	C29	1	1	1	1	1
2015	3.38853	0.0416437	7	5	0.279428	0.1377	49.5	0.375	0.294118	C33	1	1	1	1	1
2015		0.0647858	7	8		0.056873	18.51	0.333333	0.294118	C41	1	0	0	0	1
2015		0.0386323	8	9		0.090235	22.13	0.272727	0.294118	C24	1	0	0	0	1
2015	2.10306	-0.279955	6	18	0.343026	0.051221	65.5	0.333333	0.294118	C31	1	1	1	1	1
2015	1.20483	0.0081342	6	12	0.850784	0.037832	33.74	0.5	0.294118	E48	1	1	1	1	1
2015	3.06527	0.0169838	6	12	0.231634	0.067164	17.59	0.333333	0.294118	C22	1	1	1	1	1
2015		0.0509186	6	1		0.157136	55.7	0.428571	0.294118	C34	1	0	0	0	1
2015	3.21287	0.154479	8	6	0.41285	0.140558	64.96	0.285714	0.294118	C38	1	1	1	1	1
2015	3.72369	0.0870827	6	6	0.255056	0.253532	48.22	0.333333	0.294118	C33	1	1	1	1	1
2015	2.02888	0.061431	6	23	0.360075	0.040924	16.15	0.333333	0.294118	C30	1	1	1	1	1
2015	2.51903	0.0756706	6	11	0.416924	0.122579	42.76	0.333333	0.294118	C34	1	1	1	1	1
2015	2.73751	0.0546957	6	9	0.427913	0.159726	29.73	0.428571	0.294118	C13	1	1	1	1	1
2015	7.66581	0.0896923	7	6	0.243313	0.087364	38.3	0.333333	0.294118	C38	1	1	1	1	1
2015	2.35386	0.0223693	8	14	0.665482	0.02963	55.82	0.4	0.294118	L72	1	1	1	1	1
2015		0.0696198	6	1		0.259421	38.25	0.375	0.294118	C29	1	0	0	0	1
2015		0.110866	6	1		0.092497	42.46	0.428571	0.294118	C36	1	0	0	0	1
2015	2.49298	0.0275408	6	10	0.224488	0.257741	52.36	0.333333	0.294118	C36	1	1	1	1	1
2015	1.32285	0.00789771	6	5	0.486485	0.05777	12.05	0.333333	0.294118	C39	1	1	1	1	1
2015	4.67464	-0.272561	5	12	0.374299	0.185888	17.45	0.333333	0.294118	C35	1	1	1	1	1
2015	2.29517	-0.0613003	7	16	0.508123	0.040085	35.36	0.375	0.294118	C22	1	1	1	1	1
2015	2.52432	0.0526409	7	12	0.522894	0.119953	27.4	0.333333	0.294118	C27	1	1	1	1	1
2015		0.0431815	7	5		0.066104	15.46	0.272727	0.294118	C30	1	0	0	0	1
2015	8.78958	0.172857	6	7	0.3786	0.320191	27.79	0.428571	0.294118	I65	1	1	1	1	1
2015	1.08053	0.0810895	7	3	0.383884	0.120163	69.94	0.333333	0.294118	D44	1	1	1	1	1
2015	2.77069	-0.216877	6	9	0.663167	0.015422	14.8	0.333333	0.294118	C39	1	1	1	1	1
2015	2.22264	0.0525681	7	6	0.322853	0.205964	29.19	0.454545	0.294118	C34	1	1	1	1	1
2015		0.106766	6	1		0.121996	51	0.571429	0.294118	C33	1	0	0	0	1
2015	3.03941	0.0505993	8	5	0.224227	0.243239	28.46	0.333333	0.294118	C27	1	1	1	1	1
2015		0.0725243	6	1		0.200374	49.06	0.428571	0.294118	C40	1	0	0	0	1
[truncated: 18,126 more rows]
